# Supplementary material for: Global transcriptome and targeted metabolite analyses of roots reveal different defence mechanisms against Ralstonia solanacearum infection in two resistant potato cultivars
Source: Front Plant Sci. 2023 Jan 9;13:1065419. doi: 10.3389/fpls.2022.1065419 (PMC9889091; doi:10.3389/fpls.2022.1065419)
Supplement: Supplementary file 1 [file DataSheet_1.zip › TableS1.xlsx]

## Sheet: Table S1
Table S1. Summary of of RNA integrity and RNA-seq quality in all samples
Sample	Integrity value (RIN)	Raw reads	Clean reads	Clean read rate %	Phred Q30(%)	Total mapped reads	Uniquely mapped reads	Total mapping rate %	Unique mapping rate %
CG_CTR1	9.6	46621895	45428436	97.4	93.35	82597562	80328822	90.91	88.41
CG_CTR2	9.4	54807337	53256280	97.2	93.19	96817646	94201598	90.9	88.44
CG_CTR3	9.3	42103939	40978890	97.3	92.93	74434996	72417793	91.82	88.36
CG_INF1	8.9	44143166	42861092	97.1	93.43	78327841	76105235	91.37	88.78
CG_INF2	9.2	41043870	39418633	96	93.63	71729042	69361458	90.98	87.98
CG_INF3	9.4	40899960	39827878	97.4	93.27	72592883	70606984	91.13	88.64
CR_CTR1	9.5	51584521	50347319	97.6	93.25	90237224	87707091	89.61	87.1
CR_CTR2	9.7	42264462	40850710	96.7	93.56	73253138	71188229	89.66	87.13
CR_INF1	9.2	43188342	42052798	97.4	93.1	75480149	73373886	89.74	87.24
CR_INF2	9.5	44806895	43539755	97.2	93.46	78614732	76220491	90.28	87.53
DES_CTR1	8.8	44413115	43106430	97.1	93.52	75830768	73785862	87.96	85.59
DES_CTR2	9.3	54297374	52042644	95.8	93.46	92377746	89861607	88.75	86.33
DES_CTR3	9.5	49726945	48539574	97.6	93.19	85604141	83220354	88.18	85.72
DES_INF1	9.1	49276161	47707909	96.8	93.43	83881741	81472455	87.91	85.39
DES_INF2	9.5	42712405	41694414	97.6	93.42	73499482	71478873	88.14	85.72
DES_INF3	9.7	40287178	39185699	97.3	93.46	69011905	67054493	88.06	85.56
