# Supplementary material for: Global transcriptome and targeted metabolite analyses of roots reveal different defence mechanisms against Ralstonia solanacearum infection in two resistant potato cultivars
Source: Front Plant Sci. 2023 Jan 9;13:1065419. doi: 10.3389/fpls.2022.1065419 (PMC9889091; doi:10.3389/fpls.2022.1065419)
Supplement: Supplementary file 1 [file DataSheet_1.zip › TableS10.xlsx]

## Sheet: Table S10
Table S10. Targeted metabolite analysis of potato leaf samples
Plant species:	Solanum stenotomum and S. tuberosum
Samples:	CR, 'Cruza 148'; CG, 'Calalo Gaspar'; DES, 'Désirée', CTR, non-infected control; INF, infected; 1-4 biological replicates
Organ/tissue:	Leaf
Analytical tool:	UPLC-MS/MS
Abbreviation:	a, acid
Remark:	data are presented in ng/g FW
Sample	indole-3-acetic-a.	benzoic a.	salicylic a.	para-hydroxybenzoic a.	jasmonic a.	abscisic a.	phaseic a.	dihydrophaseic a.	naringenin	taxifolin	dihydrokaempferol	chlorogenic a.	rutin	jasmonic a.-leucin conjugate	vanillin	vanillic a.	caffeic a.	syringaldehyde	scopoletin	ferulic a.	esculin	quercetin-3-O-glucoside	quercetin-4'-O-glucoside	quercetin-3-O-galactoside	kaempferol-3-O-rutinoside	isorhamnetin-3-O-rutinoside	quercetin-3,4'-diglucoside	neochlorogenic a.	cryptochlorogenic a.	phloridzin
CR_CTR1	<LOQ	<LOQ	70.5	2.25	3.09	4.68	2.37	1.04	3.93	81.8	89.2	14300	73	2.23	27.4014	248.287	<LOQ	103.295	<LOQ	<LOQ	68.3526	28.6971	5.99547	1771.23	5885.6	378.932	4113.14	35500	38900	85.5694
CR_CTR2	<LOQ	<LOQ	37.9	3.52	0.507	3.47	2.14	0.475	3.24	84.8	148	25000	39.1	0.744	17.0975	424.934	<LOQ	38.4654	<LOQ	<LOQ	119.575	69.1526	16.1949	1926.02	11748.2	545.473	5029.43	102000	71500	214.286
CR_CTR3	<LOQ	<LOQ	89.6	7.55	6.57	4.87	3.98	1.07	3.08	67.3	62.2	23400	66.4	4.73	19.4101	396.78	<LOQ	57.3377	<LOQ	<LOQ	84.7815	44.0538	9.84995	1669.44	5761.22	413.387	4356.53	65100	57600	117.425
CR_CTR4	<LOQ	<LOQ	91.7	5.57	0.422	5.76	3.16	1.06	3.72	149	157	25100	89.9	0.418	23.7135	291.964	<LOQ	91.3663	<LOQ	<LOQ	70.4308	43.3728	7.80182	1979.35	5770.63	442.702	5112.89	62000	59100	138.996
CR_INF1	<LOQ	<LOQ	78.3	6.6	1.54	4.76	6.75	1.9	2.87	74.7	99.5	23100	65.5	1.06	59.434	221.035	<LOQ	232.907	<LOQ	<LOQ	93.9146	43.3224	9.94946	1491.45	6651.58	461.17	4122.26	57000	56300	204.092
CR_INF2	<LOQ	<LOQ	53.9	4.98	1.07	8.82	6.21	0.952	5.49	195	192	24900	77.9	1.05	24.1254	240.228	<LOQ	51.335	<LOQ	<LOQ	69.9937	28.6478	11.7818	1197.72	4123.59	317.807	3844.09	55700	52700	155.165
CR_INF3	<LOQ	<LOQ	131	6.73	0.372	4.85	4.88	0.72	4.78	163	171	24300	65.1	0.452	32.1145	224.331	<LOQ	80.2306	<LOQ	<LOQ	102.329	36.1094	11.2719	1250.33	3688.05	300.148	2931.1	56200	51700	149.765
CR_INF4	<LOQ	<LOQ	106	6.32	1.44	5.88	8.22	1.54	4.69	169	202	25500	76.1	1.13	50.7723	223.514	<LOQ	148.477	<LOQ	<LOQ	77.3445	47.7743	10.4659	1355.13	4819.84	355.384	3851.27	46200	56400	160.725
CG_CTR1	<LOQ	<LOQ	37.7	26.8	2.06	2.81	1.97	0.735	0.439	10.6	74.9	30100	113	1.85	59.0603	233.899	<LOQ	168.114	<LOQ	<LOQ	118.087	460.764	27.7594	5058.53	84301.4	2735.18	3178.12	107000	68500	654.305
CG_CTR2	<LOQ	<LOQ	45.7	69	1.59	4.84	2.99	0.705	0.526	24.5	141	24000	123	1.15	100.554	146.256	<LOQ	271.45	<LOQ	<LOQ	69.024	415.222	19.8711	4779.07	71335.4	1450.13	2819.86	45800	52500	685.902
CG_CTR3	<LOQ	<LOQ	41.5	57.9	5.27	3.84	4.08	0.971	0.415	18.5	111	21800	144	4.79	115.658	175.938	<LOQ	449.209	<LOQ	<LOQ	93.1479	349.341	13.5614	4658.35	68661.7	1865.37	2344.81	28700	38400	600.418
CG_INF1	<LOQ	<LOQ	22.6	81	0.812	7.39	6.39	1.11	1.56	18	122	27900	115	0.666	28.0189	238.087	<LOQ	106.03	<LOQ	<LOQ	68.3179	340.126	18.0994	3594.91	67785.9	2039.33	2872.7	57100	56900	699.56
CG_INF2	<LOQ	<LOQ	25.2	76.2	0.0931	5.73	4.57	0.903	0.955	22.4	141	26700	179	0.113	38.4107	164.742	<LOQ	198.165	<LOQ	<LOQ	58.3025	333.158	15.9697	4297.91	59612	1922.18	2514.01	65300	48200	606.948
CG_INF3	<LOQ	<LOQ	60.1	108	0.565	7.5	7.04	1.67	0.604	19.3	154	12500	143	0.208	136.092	188.137	<LOQ	468.767	<LOQ	<LOQ	56.2061	252.507	11.8968	2894.27	63956	1914.22	2118.61	12700	18200	684.309
DES_CTR1	<LOQ	<LOQ	110	41.8	16	86.7	10.3	13	1.09	2760	1980	4590	599	7.16	13.9379	45.2986	<LOQ	13.5017	<LOQ	<LOQ	14.3946	52.968	4.31356	541.522	1062.47	100.834	1445.43	1860	6920	115.348
DES_CTR2	<LOQ	<LOQ	115	42.8	3.53	58.6	12.7	7.58	0.948	1620	1630	6820	250	1.14	12.8649	57.2299	<LOQ	14.9757	<LOQ	<LOQ	21.2364	48.4112	5.41546	691.94	3750.67	131.422	1796.83	4570	11600	176.549
DES_CTR3	<LOQ	<LOQ	148	22.1	15.3	62.9	11.7	14.4	1.13	3170	1970	5140	741	5.48	11.0408	49.7596	<LOQ	9.80561	<LOQ	<LOQ	12.5245	50.4696	3.87494	609.572	1048.07	78.9069	1682.29	1990	8720	92.7802
DES_CTR4	<LOQ	<LOQ	135	36	22.1	69.8	10.7	15.2	0.867	2390	1950	4210	517	9.78	6.79414	48.352	<LOQ	18.8636	<LOQ	<LOQ	17.275	62.6627	3.28519	569.405	2595.16	130.534	2220.52	1700	7290	148.098
DES_INF1	<LOQ	<LOQ	79.5	13	2.09	172	31.6	21.9	2.41	1710	1700	14500	297	1.45	9.5601	41.8944	<LOQ	7.90241	<LOQ	<LOQ	27.4768	129.354	16.2758	743.117	2440.53	190.177	2625.27	9490	23900	316.836
DES_INF2	<LOQ	<LOQ	110	38.7	1.25	140	24.3	31.9	1.99	1270	1820	7620	303	0.359	7.24437	52.6377	<LOQ	28.7281	<LOQ	<LOQ	18.4229	129.28	8.47221	904.971	2328.91	160.7	2461.9	2890	11800	296.734
DES_INF3	<LOQ	<LOQ	85	17.6	0.0303	116	14.3	10.5	1.85	938	1320	5780	288	0.0793	9.06143	30.4806	<LOQ	12.27	<LOQ	<LOQ	18.0063	92.3754	7.769	868.158	1464.63	139.604	2222.11	4580	9290	126.777
DES_INF4	<LOQ	<LOQ	204	36.4	1.12	154	27.8	46.2	1.83	1620	1930	4140	370	0.592	16.8586	31.7194	<LOQ	39.9387	<LOQ	<LOQ	18.8226	112.024	6.92712	864.669	1998.55	169.969	2667.66	1540	7170	265.737
