# Supplementary material for: Global transcriptome and targeted metabolite analyses of roots reveal different defence mechanisms against Ralstonia solanacearum infection in two resistant potato cultivars
Source: Front Plant Sci. 2023 Jan 9;13:1065419. doi: 10.3389/fpls.2022.1065419 (PMC9889091; doi:10.3389/fpls.2022.1065419)
Supplement: Supplementary file 1 [file DataSheet_1.zip › TableS11.xlsx]

## Sheet: Table S11
Table S11. MYB transcription factor genes with an altered expression upon Rs infection
Upregulated MYBs are in light yellow
Downregulated MYBs are in light blue
gene_id	CG_INF1	CG_INF2	CG_INF3	CG_CTR1	CG_CTR2	CG_CTR3	log2FoldChange	pvalue	padj	gene_chr	gene_start	gene_end	gene_strand	gene_length	gene_description	tf_family	CG_INF1_readcount	CG_INF2_readcount	CG_INF3_readcount	CG_CTR1_readcount	CG_CTR2_readcount	CG_CTR3_readcount	CG_INF1_fpkm	CG_INF2_fpkm	CG_INF3_fpkm	CG_CTR1_fpkm	CG_CTR2_fpkm	CG_CTR3_fpkm
Soltu.DM.05G023310.1	16.9648	14.9368	7.47673	0	0	0	6.24876	2.01857e-05	0.000368558	chr05	51804398	51806557	+	1361	- && Q9LDE1.1 RecName: Full=Transcription factor MYB108; AltName: Full=Myb-related protein 108; Short=AtMYB108; AltName: Full=Protein BOTRYTIS-SUSCEPTIBLE 1 && PF00249:Myb-like DNA-binding domain	Myb_DNA-binding	17	14	7	0	0	0	0.531548	0.4753	0.238702	0	0	0
Soltu.DM.05G025580.1	307.363	291.267	69.4267	21.9117	52.9038	36.3324	2.58377	4.68543e-07	1.50023e-05	chr05	53933122	53935862	-	1207	- && Q7XBH4.2 RecName: Full=Myb-related protein Myb4; AltName: Full=OsMyb4; AltName: Full=Transcription factor RLTR1 && PF00249:Myb-like DNA-binding domain	Myb_DNA-binding	308	273	65	23	65	34	10.8591	10.4509	2.49932	0.795581	1.91035	1.30831
Soltu.DM.06G003930.1	464.038	396.892	356.747	60.9718	110.691	74.802	2.29847	1.34415e-18	4.81185e-16	chr06	4668991	4670415	-	1339	- && Q9SNB4.1 RecName: Full=Transcription factor LUX; AltName: Full=Protein LUX ARRHYTHMO; AltName: Full=Protein PHYTOCLOCK 1 && PF00249:Myb-like DNA-binding domain	Myb_DNA-binding	465	372	334	64	136	70	14.7783	12.8369	11.5766	1.99555	3.60301	2.42804
Soltu.DM.03G033800.1	168.65	189.91	126.036	14.2903	40.6952	44.8812	2.27966	7.8188e-09	3.96146e-07	chr03	57352475	57353880	-	1063	- && Q9LDE1.1 RecName: Full=Transcription factor MYB108; AltName: Full=Myb-related protein 108; Short=AtMYB108; AltName: Full=Protein BOTRYTIS-SUSCEPTIBLE 1 && PF00249:Myb-like DNA-binding domain	Myb_DNA-binding	169	178	118	15	50	42	6.76559	7.73722	5.15187	0.589144	1.66857	1.83508
Soltu.DM.07G014720.1	684.581	580.401	362.087	201.969	144.061	211.583	1.54743	1.96185e-08	8.96252e-07	chr07	44453069	44457151	-	1092	- && Q700D9.2 RecName: Full=Putative Myb family transcription factor At1g14600 && PF00249:Myb-like DNA-binding domain	Myb_DNA-binding	686	544	339	212	177	198	26.7334	23.0184	14.4076	8.10544	5.74987	8.42135
Soltu.DM.04G008810.1	504.953	389.423	166.624	124.802	157.084	127.163	1.37446	0.000139855	0.00182329	chr04	9075634	9077691	-	1410	- && Q50EX6.1 RecName: Full=Protein ODORANT1; AltName: Full=MYB-like protein ODO1 && PF00249:Myb-like DNA-binding domain	Myb_DNA-binding	506	365	156	131	193	119	15.2716	11.9611	5.13478	3.87896	4.85563	3.91983
Soltu.DM.03G014050.1	290.398	361.683	226.438	40.9654	169.292	151.741	1.2783	0.00299801	0.0208695	chr03	36845579	36847000	+	1003	- && Q7XBH4.2 RecName: Full=Myb-related protein Myb4; AltName: Full=OsMyb4; AltName: Full=Transcription factor RLTR1 && PF00249:Myb-like DNA-binding domain	Myb_DNA-binding	291	339	212	43	208	142	12.3465	15.617	9.80959	1.78991	7.35647	6.57547
Soltu.DM.12G001810.1	2159.52	1707.06	1303.09	767.864	685.307	836.714	1.17544	2.92118e-08	1.28608e-06	chr12	1500386	1502552	-	1387	- && Q9LDE1.1 RecName: Full=Transcription factor MYB108; AltName: Full=Myb-related protein 108; Short=AtMYB108; AltName: Full=Protein BOTRYTIS-SUSCEPTIBLE 1 && PF00249:Myb-like DNA-binding domain	Myb_DNA-binding	2164	1600	1220	806	842	783	66.3946	53.3018	40.8225	24.2618	21.5349	26.2195
Soltu.DM.06G014570.1	492.978	632.679	506.281	246.745	257.194	246.847	1.11941	3.08778e-10	2.08755e-08	chr06	40010534	40013765	-	1286	- && Q7XBH4.2 RecName: Full=Myb-related protein Myb4; AltName: Full=OsMyb4; AltName: Full=Transcription factor RLTR1 && PF00249:Myb-like DNA-binding domain	Myb_DNA-binding	494	593	474	259	316	231	16.347	21.3065	17.1062	8.40857	8.71672	8.34277
Soltu.DM.07G020890.1	136.717	134.431	205.076	72.404	76.507	97.2426	0.954575	0.000628125	0.00615135	chr07	51283327	51285919	-	1509	- && Q9LJG8.1 RecName: Full=Trihelix transcription factor ASIL2; AltName: Full=6B-interacting protein 1-like 2; AltName: Full=Trihelix DNA-binding protein ASIL2 && PF13837:Myb/SANT-like DNA-binding domain	-	137	126	192	76	94	91	3.86352	3.85815	5.90511	2.10275	2.20976	2.80086
Soltu.DM.11G023940.1	451.065	536.657	278.775	221.023	201.034	277.836	0.857329	0.0015961	0.012739	chr11	44108776	44116556	-	3070	- && Q9S7G7.1 RecName: Full=Myb-related protein 3R-1; AltName: Full=Plant c-MYB-like protein 1; Short=Protein PC-MYB1 && PF13921:Myb-like DNA-binding domain|PF00249:Myb-like DNA-binding domain	Myb_DNA-binding	452	503	261	232	247	260	6.26545	7.57055	3.94565	3.1551	2.85408	3.93345
Soltu.DM.01G018600.1	1295.32	742.571	965.566	630.677	558.338	729.854	0.647279	0.00515507	0.0317908	chr01	49046064	49047841	-	1360	- && Q9LDE1.1 RecName: Full=Transcription factor MYB108; AltName: Full=Myb-related protein 108; Short=AtMYB108; AltName: Full=Protein BOTRYTIS-SUSCEPTIBLE 1 && PF00249:Myb-like DNA-binding domain	Myb_DNA-binding	1298	696	904	662	686	683	40.6151	23.6466	30.8493	20.3228	17.8934	23.325
Soltu.DM.10G017480.1	2986.81	2508.31	4084.43	2305.5	1972.9	1865.78	0.640676	0.00211544	0.0158419	chr10	47700163	47701456	-	1134	- && P81393.1 RecName: Full=Myb-related protein 308 && PF00249:Myb-like DNA-binding domain	Myb_DNA-binding	2993	2351	3824	2420	2424	1746	112.317	95.7938	156.502	89.0976	75.8275	71.5106
Soltu.DM.08G017470.1	992.942	1009.3	704.948	653.541	579.5	621.925	0.545837	0.00385364	0.0254005	chr08	45896180	45904326	+	3108	- && Q9S7G7.1 RecName: Full=Myb-related protein 3R-1; AltName: Full=Plant c-MYB-like protein 1; Short=Protein PC-MYB1 && PF00249:Myb-like DNA-binding domain	Myb_DNA-binding	995	946	660	686	712	582	13.6237	14.064	9.85551	9.21524	8.12655	8.69723
Soltu.DM.04G034570.1	527.906	364.884	429.378	284.853	301.145	334.472	0.523684	0.0087782	0.0481753	chr04	66022696	66026719	+	1174	- && Q9FJV5.1 RecName: Full=Probable transcription factor KAN4; AltName: Full=Protein ABERRANT TESTA SHAPE; AltName: Full=Protein KANADI 4 && PF00249:Myb-like DNA-binding domain	Myb_DNA-binding	529	342	402	299	370	313	19.1752	13.4603	15.8918	10.6333	11.18	12.3827
Soltu.DM.08G024350.1	1677.52	1437.13	2024.06	2517.94	2344.04	2310.31	-0.481064	0.00411253	0.0267039	chr08	53870028	53872471	+	1029	- && Q2V9B0.1 RecName: Full=Transcription factor MYB1R1; AltName: Full=Myb-related protein R1; Short=StMYB1R-1 && PF00249:Myb-like DNA-binding domain	Myb_DNA-binding	1681	1347	1895	2643	2880	2162	69.5191	60.4854	85.4692	107.237	99.2851	97.5842
Soltu.DM.09G008910.1	357.26	364.884	365.291	495.396	487.529	562.084	-0.505754	0.00105779	0.00924252	chr09	9999494	10001567	-	1498	- && Q700D9.2 RecName: Full=Putative Myb family transcription factor At1g14600 && PF00249:Myb-like DNA-binding domain	Myb_DNA-binding	358	342	342	520	599	526	10.1701	10.549	10.5957	14.4929	14.1848	16.3085
Soltu.DM.07G002070.1	330.315	343.546	401.607	607.813	483.459	446.675	-0.51656	0.0072252	0.0413786	chr07	2450358	2452893	-	1453	- && Q9FKL2.1 RecName: Full=Transcription factor MYB36; AltName: Full=Myb-related protein 36; Short=AtMYB36 && PF00249:Myb-like DNA-binding domain	Myb_DNA-binding	331	322	376	638	594	418	9.69425	10.2397	12.0099	18.3324	14.502	13.3613
Soltu.DM.06G026360.1	5368.87	5349.5	5626.77	7791.05	7599.42	8069	-0.521266	2.54782e-06	6.34077e-05	chr06	52227062	52229282	-	1352	- && Q2V9B0.1 RecName: Full=Transcription factor MYB1R1; AltName: Full=Myb-related protein R1; Short=StMYB1R-1 && PF00249:Myb-like DNA-binding domain	Myb_DNA-binding	5380	5014	5268	8178	9337	7551	169.339	171.359	180.836	252.542	244.984	259.398
Soltu.DM.02G028190.1	6590.34	6531.64	6988.6	8597.98	9242.7	11174.3	-0.528775	0.000365418	0.00400986	chr02	40864594	40866315	-	1722	- && Q9FDW1.1 RecName: Full=Transcription factor MYB44; AltName: Full=Myb-related protein 44; Short=AtMYB44; AltName: Full=Myb-related protein R1; Short=AtMYBR1 && PF00249:Myb-like DNA-binding domain	Myb_DNA-binding	6604	6122	6543	9025	11356	10457	163.202	164.27	176.344	218.815	233.937	282.042
Soltu.DM.12G007690.1	343.289	475.843	453.944	654.494	660.076	596.279	-0.586908	0.00131205	0.010929	chr12	6675370	6678539	+	2636	- && Q39117.1 RecName: Full=Trihelix transcription factor GT-2; AltName: Full=Trihelix DNA-binding protein GT-2 && PF13837:Myb/SANT-like DNA-binding domain	-	344	446	425	687	811	558	5.55348	7.81785	7.48272	10.8812	10.914	9.83169
Soltu.DM.04G033180.1	3503.74	3375.71	3774.68	5715.15	5137.36	5345.14	-0.604339	1.0868e-06	3.04653e-05	chr04	64766384	64767922	-	1539	- && Q9FDW1.1 RecName: Full=Transcription factor MYB44; AltName: Full=Myb-related protein 44; Short=AtMYB44; AltName: Full=Myb-related protein R1; Short=AtMYBR1 && PF00249:Myb-like DNA-binding domain	Myb_DNA-binding	3511	3164	3534	5999	6312	5002	97.0832	94.9939	106.572	162.744	145.491	150.954
Soltu.DM.08G022520.1	119.752	135.498	122.832	199.111	196.965	191.279	-0.636289	0.00133929	0.0110864	chr08	51860785	51862185	-	972	- && Q8GWP0.1 RecName: Full=Transcription factor MYB39; AltName: Full=Myb-related protein 39; Short=AtMYB39 && PF00249:Myb-like DNA-binding domain	Myb_DNA-binding	120	127	115	209	242	179	5.25372	6.0372	5.49095	8.97726	8.83194	8.55315
Soltu.DM.01G034130.1	1644.59	1531.02	2145.82	2996.19	2790.06	2762.33	-0.683945	5.98878e-05	0.000900048	chr01	73691845	73699360	-	1626	- && Q8H0W3.1 RecName: Full=Protein REVEILLE 6 && PF00249:Myb-like DNA-binding domain	Myb_DNA-binding	1648	1435	2009	3145	3428	2585	43.1309	40.7783	57.3423	80.7539	74.7872	73.8379
Soltu.DM.03G000640.1	1802.26	2231.98	1400.28	2938.08	2757.51	3358.61	-0.736293	0.000227945	0.0027425	chr03	690029	692538	+	1378	- && Q7XBH4.2 RecName: Full=Myb-related protein Myb4; AltName: Full=OsMyb4; AltName: Full=Transcription factor RLTR1 && PF00249:Myb-like DNA-binding domain	Myb_DNA-binding	1806	2092	1311	3084	3388	3143	55.7726	70.1472	44.1539	93.4391	87.217	105.934
Soltu.DM.10G020780.1	124.741	157.903	122.832	238.171	211.615	227.612	-0.740244	0.000397664	0.00426859	chr10	52388848	52391237	-	1170	- && Q9FNV9.1 RecName: Full=Transcription factor MYB113; AltName: Full=Myb-related protein 113; Short=AtMYB113 && PF00249:Myb-like DNA-binding domain	Myb_DNA-binding	125	148	115	250	260	213	4.54649	5.84486	4.56171	8.92109	7.88306	8.45538
Soltu.DM.11G006910.1	449.069	474.776	553.278	910.766	804.137	830.302	-0.785163	7.08285e-07	2.11584e-05	chr11	6574553	6586623	-	1041	- && Q8S9H7.1 RecName: Full=Transcription factor DIVARICATA && PF00190:Cupin|PF00249:Myb-like DNA-binding domain	Myb_DNA-binding	450	445	518	956	988	777	18.3956	19.7518	23.0938	38.3416	33.6677	34.6665
Soltu.DM.10G020840.1	330.315	244.323	419.765	586.854	719.491	456.292	-0.826854	0.00124106	0.0104607	chr10	52577700	52579313	+	1255	- && Q9FNV9.1 RecName: Full=Transcription factor MYB113; AltName: Full=Myb-related protein 113; Short=AtMYB113 && PF00249:Myb-like DNA-binding domain	Myb_DNA-binding	331	229	393	616	884	427	11.2237	8.43121	14.5333	20.4928	24.9871	15.8024
Soltu.DM.12G001830.1	61.8718	52.2787	54.4733	82.8835	98.4824	126.095	-0.863059	0.00309889	0.0214282	chr12	1514057	1515184	-	705	- && Q9LDE1.1 RecName: Full=Transcription factor MYB108; AltName: Full=Myb-related protein 108; Short=AtMYB108; AltName: Full=Protein BOTRYTIS-SUSCEPTIBLE 1 && PF00249:Myb-like DNA-binding domain	Myb_DNA-binding	62	49	51	87	121	118	3.74244	3.21148	3.35735	5.15221	6.0884	7.77378
Soltu.DM.02G018840.1	682.585	566.531	1292.41	1756.75	1411.31	1681.98	-0.932324	0.00129187	0.0108045	chr02	33133687	33135450	+	1492	- && Q8GWP0.1 RecName: Full=Transcription factor MYB39; AltName: Full=Myb-related protein 39; Short=AtMYB39 && PF00249:Myb-like DNA-binding domain	Myb_DNA-binding	684	531	1210	1844	1734	1574	19.5092	16.4446	37.6385	51.6007	41.2275	48.9976
Soltu.DM.05G023150.1	280.419	197.379	457.148	720.229	441.95	626.199	-0.935376	0.00283208	0.0199626	chr05	51624903	51626479	-	1030	- && P81391.1 RecName: Full=Myb-related protein 305 && PF00249:Myb-like DNA-binding domain	Myb_DNA-binding	281	185	428	756	543	586	11.6097	8.29913	19.2851	30.6442	18.7012	26.4241
Soltu.DM.03G019140.1	70.8532	156.836	96.1293	236.266	205.104	185.936	-0.955806	0.00200319	0.0152213	chr03	43876562	43880035	-	1174	- && Q9FDW1.1 RecName: Full=Transcription factor MYB44; AltName: Full=Myb-related protein 44; Short=AtMYB44; AltName: Full=Myb-related protein R1; Short=AtMYBR1 && PF00249:Myb-like DNA-binding domain	Myb_DNA-binding	71	147	90	248	252	174	2.57361	5.78559	3.55787	8.81956	7.61447	6.88367
Soltu.DM.10G029270.1	177.632	321.141	286.252	583.043	487.529	478.733	-0.981749	6.22298e-05	0.000928218	chr10	60052337	60055793	+	1880	- && Q0WVU3.1 RecName: Full=Myb family transcription factor PHL5; AltName: Full=Protein PHR1-LIKE 5 && PF00249:Myb-like DNA-binding domain|PF14379:MYB-CC type transfactor, LHEQLE motif	Myb_DNA-binding	178	301	268	612	599	448	4.02916	7.39787	6.61596	13.5912	11.3025	11.0678
Soltu.DM.06G010110.1	55.8842	60.814	96.1293	149.571	166.036	118.615	-1.03249	0.000585684	0.00579846	chr06	30716705	30718651	-	1530	- && Q700D9.2 RecName: Full=Putative Myb family transcription factor At1g14600 && PF00249:Myb-like DNA-binding domain	Myb_DNA-binding	56	57	90	157	204	111	1.55757	1.7214	2.73003	4.28422	4.72983	3.36954
Soltu.DM.08G025560.1	268.444	200.58	511.622	706.892	620.195	734.128	-1.07174	0.000605062	0.00594716	chr08	55345310	55347878	+	1479	- && Q50EX6.1 RecName: Full=Protein ODORANT1; AltName: Full=MYB-like protein ODO1 && PF00249:Myb-like DNA-binding domain	Myb_DNA-binding	269	188	479	742	762	687	7.73991	5.87337	15.0308	20.9459	18.2765	21.5739
Soltu.DM.02G015850.1	73.8469	98.156	49.1328	190.537	139.178	136.781	-1.07684	0.000579062	0.00574249	chr02	30410207	30414327	+	1641	- && Q700D9.2 RecName: Full=Putative Myb family transcription factor At1g14600 && PF00249:Myb-like DNA-binding domain	Myb_DNA-binding	74	92	46	200	171	128	1.919	2.59046	1.30096	5.08844	3.69653	3.62277
Soltu.DM.10G000540.1	113.764	82.1523	167.692	263.894	240.102	300.277	-1.14468	4.89531e-05	0.000762475	chr10	482516	484320	-	1101	- && Q8GWP0.1 RecName: Full=Transcription factor MYB39; AltName: Full=Myb-related protein 39; Short=AtMYB39 && PF00249:Myb-like DNA-binding domain	Myb_DNA-binding	114	77	157	277	295	281	4.40625	3.23148	6.61802	10.504	9.50477	11.8538
Soltu.DM.10G004620.1	77.8387	76.8177	51.269	228.644	77.3209	179.525	-1.23447	0.00207958	0.0156111	chr10	3986831	3988679	+	1008	- && Q8GWP0.1 RecName: Full=Transcription factor MYB39; AltName: Full=Myb-related protein 39; Short=AtMYB39 && PF00249:Myb-like DNA-binding domain	Myb_DNA-binding	78	72	48	240	95	168	3.29296	3.30043	2.21002	9.94064	3.34326	7.74084
Soltu.DM.11G026620.1	764.416	1011.43	841.666	2285.49	1800.36	2183.15	-1.25999	6.91637e-13	8.03365e-11	chr11	46606232	46608047	+	1069	- && Q9LX82.1 RecName: Full=Transcription factor MYB48; AltName: Full=Myb-related protein 48; Short=AtMYB48 && PF00249:Myb-like DNA-binding domain	Myb_DNA-binding	766	948	788	2399	2212	2043	30.4932	40.9759	34.2109	93.6949	73.4031	88.7626
Soltu.DM.10G000210.1	69.8552	115.227	84.3802	241.029	201.034	211.583	-1.27968	4.66534e-07	1.49976e-05	chr10	197587	199197	+	1059	- && Q8LPH6.1 RecName: Full=Transcription factor MYB86; AltName: Full=Myb homolog 4; Short=AtMyb4; AltName: Full=Myb-related protein 86; Short=AtMYB86 && PF00249:Myb-like DNA-binding domain	Myb_DNA-binding	70	108	79	253	247	198	2.8129	4.71222	3.46216	9.97443	8.27386	8.68377
Soltu.DM.08G022510.1	25.9462	61.8809	42.7241	121.944	92.7851	105.791	-1.29799	0.00027876	0.00322761	chr08	51846760	51848533	-	867	- && Q8GWP0.1 RecName: Full=Transcription factor MYB39; AltName: Full=Myb-related protein 39; Short=AtMYB39 && PF00249:Myb-like DNA-binding domain	Myb_DNA-binding	26	58	40	128	114	99	1.27616	3.09106	2.1412	6.16388	4.66437	5.30341
Soltu.DM.11G026620.2	147.694	185.643	217.893	573.516	399.627	478.733	-1.39747	9.01818e-10	5.50568e-08	chr11	46606281	46607684	+	693	- && Q9LX82.1 RecName: Full=Transcription factor MYB48; AltName: Full=Myb-related protein 48; Short=AtMYB48 && PF00249:Myb-like DNA-binding domain	Myb_DNA-binding	148	174	204	602	491	448	9.08825	11.6015	13.662	36.2683	25.1336	30.0251
Soltu.DM.12G025790.1	22.9524	14.9368	25.6345	58.1137	67.554	41.6754	-1.40128	0.000656161	0.00637205	chr12	55754493	55757453	+	1305	- && Q2V9B0.1 RecName: Full=Transcription factor MYB1R1; AltName: Full=Myb-related protein R1; Short=StMYB1R-1 && PF00249:Myb-like DNA-binding domain	Myb_DNA-binding	23	14	24	61	83	39	0.750014	0.495696	0.853526	1.95156	2.25618	1.38801
Soltu.DM.03G001760.1	56.8821	57.6133	46.9966	146.713	136.736	149.604	-1.42137	1.25226e-08	6.02071e-07	chr03	1686769	1690184	+	1316	- && Q700D9.2 RecName: Full=Putative Myb family transcription factor At1g14600 && PF00249:Myb-like DNA-binding domain	Myb_DNA-binding	57	54	44	154	168	140	1.84319	1.89599	1.55172	4.88572	4.52856	4.94096
Soltu.DM.04G021200.1	47.9007	97.0891	84.3802	220.07	186.384	212.651	-1.43431	7.70231e-07	2.26678e-05	chr04	48863718	48865391	-	1140	- && Q8GWP0.1 RecName: Full=Transcription factor MYB39; AltName: Full=Myb-related protein 39; Short=AtMYB39 && PF00249:Myb-like DNA-binding domain	Myb_DNA-binding	48	91	79	231	229	199	1.7918	3.68837	3.21616	8.46001	7.12587	8.10751
Soltu.DM.02G030600.1	145.698	253.925	330.044	996.508	634.845	808.93	-1.7423	5.35574e-09	2.79792e-07	chr02	42906039	42907148	-	932	- && Q9LX82.1 RecName: Full=Transcription factor MYB48; AltName: Full=Myb-related protein 48; Short=AtMYB48 && PF00249:Myb-like DNA-binding domain	Myb_DNA-binding	146	238	309	1046	780	757	6.66636	11.7994	15.3872	46.8575	29.6883	37.7241
Soltu.DM.05G021400.1	31.9338	75.7508	50.2009	229.597	154.642	194.485	-1.87582	2.8458e-08	1.25797e-06	chr05	49801142	49803545	+	1499	- && Q8GWP0.1 RecName: Full=Transcription factor MYB39; AltName: Full=Myb-related protein 39; Short=AtMYB39 && PF00249:Myb-like DNA-binding domain	Myb_DNA-binding	32	71	47	241	190	182	0.908449	2.18854	1.45516	6.71242	4.49634	5.63909
Soltu.DM.03G019030.1	466.034	346.747	717.766	2257.86	1932.21	2064.53	-2.03096	1.1722e-15	2.48518e-13	chr03	43646681	43651456	+	2031	- && F4KGY6.1 RecName: Full=Protein REVEILLE 1 && PF00249:Myb-like DNA-binding domain	Myb_DNA-binding	467	325	672	2370	2374	1932	9.78496	7.39386	15.3559	48.7194	41.4646	44.1811
Soltu.DM.10G000080.1	6.98552	3.20074	1.0681	16.1956	11.3947	22.4406	-2.13273	0.00906426	0.0495046	chr10	106611	107966	+	322	- && P92973.1 RecName: Full=Protein CCA1; AltName: Full=MYB-related transcription factor CCA1; AltName: Full=Protein CIRCADIAN CLOCK ASSOCIATED 1 && PF00249:Myb-like DNA-binding domain	Myb_DNA-binding	7	3	1	17	14	21	0.925112	0.43049	0.144132	2.20423	1.54234	3.02902
Soltu.DM.07G019030.1	118.754	112.026	83.3121	563.036	360.56	481.939	-2.16004	2.60641e-18	8.75633e-16	chr07	49504694	49505910	-	1002	- && Q8GWP0.1 RecName: Full=Transcription factor MYB39; AltName: Full=Myb-related protein 39; Short=AtMYB39 && PF00249:Myb-like DNA-binding domain	Myb_DNA-binding	119	105	78	591	443	451	5.05395	4.84194	3.61279	24.6254	15.6835	20.9049
Soltu.DM.06G030290.1	10.9772	34.1412	28.8388	123.849	111.505	104.723	-2.20733	1.83917e-08	8.43738e-07	chr06	55323352	55325418	+	918	- && Q9FKL2.1 RecName: Full=Transcription factor MYB36; AltName: Full=Myb-related protein 36; Short=AtMYB36 && PF00249:Myb-like DNA-binding domain	Myb_DNA-binding	11	32	27	130	137	98	0.50992	1.61067	1.36501	5.91241	5.29401	4.95818
Soltu.DM.10G026950.1	7.98345	25.6059	9.61293	94.3158	50.4621	58.773	-2.23992	1.51362e-05	0.000289177	chr10	58282692	58284760	+	1125	- && Q0WVU3.1 RecName: Full=Myb family transcription factor PHL5; AltName: Full=Protein PHR1-LIKE 5 && PF14379:MYB-CC type transfactor, LHEQLE motif	-	8	24	9	99	62	55	0.302614	0.985727	0.371284	3.67406	1.955	2.27065
Soltu.DM.05G010590.1	4.98966	41.6096	20.294	108.606	96.0407	116.477	-2.26776	2.34647e-05	0.000416584	chr05	11631968	11633269	-	597	- && Q50EX6.1 RecName: Full=Protein ODORANT1; AltName: Full=MYB-like protein ODO1 && PF00249:Myb-like DNA-binding domain	Myb_DNA-binding	5	39	19	114	118	109	0.356408	3.01848	1.47705	7.97249	7.01156	8.47991
Soltu.DM.03G017510.1	11.9752	17.0706	5.34052	120.038	78.1348	84.4194	-3.03737	1.05355e-11	9.46765e-10	chr03	41894121	41896734	+	837	- && Q9M0K4.2 RecName: Full=Transcription factor LAF1; AltName: Full=Myb-related protein 18; Short=AtMYB18; AltName: Full=Protein LONG AFTER FAR-RED LIGHT 1 && PF00249:Myb-like DNA-binding domain	Myb_DNA-binding	12	16	5	126	96	79	0.610109	0.883268	0.277243	6.28505	4.06867	4.3837
Soltu.DM.06G000300.1	5.98759	3.20074	1.0681	45.7288	40.6952	19.2348	-3.35469	3.91789e-06	9.24918e-05	chr06	631366	632867	-	918	- && Q9LDE1.1 RecName: Full=Transcription factor MYB108; AltName: Full=Myb-related protein 108; Short=AtMYB108; AltName: Full=Protein BOTRYTIS-SUSCEPTIBLE 1 && PF00249:Myb-like DNA-binding domain	Myb_DNA-binding	6	3	1	48	50	18	0.278138	0.151	0.0505561	2.18304	1.93212	0.910687
gene_id	CR_INF1	CR_INF2	CR_CTR1	CR_CTR2	log2FoldChange	pvalue	padj	gene_chr	gene_start	gene_end	gene_strand	gene_length	gene_description	tf_family	CR_INF1_readcount	CR_INF2_readcount	CR_CTR1_readcount	CR_CTR2_readcount	CR_INF1_fpkm	CR_INF2_fpkm	CR_CTR1_fpkm	CR_CTR2_fpkm
Soltu.DM.06G012270.1	15.0413	11.3742	0	0	6.14993	0.00225493	0.0221127	chr06	36191548	36192503	-	744	- && Q7XBH4.2 RecName: Full=Myb-related protein Myb4; AltName: Full=OsMyb4; AltName: Full=Transcription factor RLTR1 && PF00249:Myb-like DNA-binding domain	Myb_DNA-binding	15	12	0	0	0.876313	0.656771	0	0
Soltu.DM.10G015800.1	135.371	154.499	9.40184	15.2168	3.56994	7.83281e-12	7.68846e-10	chr10	44764071	44765327	+	618	- && F4JVB8.1 RecName: Full=Protein RADIALIS-like 1; Short=AtRL1; Short=Protein RAD-like 1; AltName: Full=Protein RADIALIS-LIKE SANT/MYB 2; Short=Protein RSM2 && PF00249:Myb-like DNA-binding domain	Myb_DNA-binding	135	163	10	14	9.49481	10.74	0.655749	1.06837
Soltu.DM.08G028250.1	21.0578	37.9138	6.58129	1.08692	2.91489	0.00631701	0.0479307	chr08	57608902	57613997	-	1232	- && Q9SPG3.1 RecName: Full=Transcription factor MYB26; AltName: Full=Myb-related protein 26; Short=AtMYB26; AltName: Full=Protein MALE STERILE 35 && PF00249:Myb-like DNA-binding domain	Myb_DNA-binding	21	40	7	1	0.740883	1.32207	0.230257	0.0382798
Soltu.DM.12G023850.1	41.1128	45.4966	4.70092	7.60841	2.82562	0.000469043	0.00627685	chr12	53705889	53709803	+	740	- && Q700D9.2 RecName: Full=Putative Myb family transcription factor At1g14600 && PF00249:Myb-like DNA-binding domain	Myb_DNA-binding	41	48	5	7	2.4082	2.64128	0.27382	0.446115
Soltu.DM.05G025580.1	68.1871	123.22	22.5644	18.4776	2.2194	8.62332e-05	0.00152185	chr05	53933122	53935862	-	1207	- && Q7XBH4.2 RecName: Full=Myb-related protein Myb4; AltName: Full=OsMyb4; AltName: Full=Transcription factor RLTR1 && PF00249:Myb-like DNA-binding domain	Myb_DNA-binding	68	130	24	17	2.44874	4.38573	0.805805	0.664236
Soltu.DM.03G014050.1	372.021	249.283	43.2485	96.7354	2.15588	5.47551e-07	1.88111e-05	chr03	36845579	36847000	+	1003	- && Q7XBH4.2 RecName: Full=Myb-related protein Myb4; AltName: Full=OsMyb4; AltName: Full=Transcription factor RLTR1 && PF00249:Myb-like DNA-binding domain	Myb_DNA-binding	371	263	46	89	16.0773	10.6773	1.85859	4.18475
Soltu.DM.06G034280.1	47.1293	102.367	16.9233	17.3906	2.12477	0.000857928	0.0103418	chr06	58393379	58394943	-	1083	- && Q7XBH4.2 RecName: Full=Myb-related protein Myb4; AltName: Full=OsMyb4; AltName: Full=Transcription factor RLTR1 && PF00249:Myb-like DNA-binding domain	Myb_DNA-binding	47	108	18	16	1.8863	4.0607	0.673551	0.696743
Soltu.DM.03G033800.1	109.3	70.1406	15.9831	31.5205	1.92506	0.000861501	0.0103788	chr03	57352475	57353880	-	1063	- && Q9LDE1.1 RecName: Full=Transcription factor MYB108; AltName: Full=Myb-related protein 108; Short=AtMYB108; AltName: Full=Protein BOTRYTIS-SUSCEPTIBLE 1 && PF00249:Myb-like DNA-binding domain	Myb_DNA-binding	109	74	17	29	4.45692	2.83468	0.6481	1.28661
Soltu.DM.06G003930.1	346.952	355.442	92.138	110.865	1.79281	3.80576e-09	2.16708e-07	chr06	4668991	4670415	-	1339	- && Q9SNB4.1 RecName: Full=Transcription factor LUX; AltName: Full=Protein LUX ARRHYTHMO; AltName: Full=Protein PHYTOCLOCK 1 && PF00249:Myb-like DNA-binding domain	Myb_DNA-binding	346	375	98	102	11.2315	11.404	2.966	3.59253
Soltu.DM.10G020780.1	101.278	72.0363	24.4448	32.6075	1.60605	0.00232647	0.0226791	chr10	52388848	52391237	-	1170	- && Q9FNV9.1 RecName: Full=Transcription factor MYB113; AltName: Full=Myb-related protein 113; Short=AtMYB113 && PF00249:Myb-like DNA-binding domain	Myb_DNA-binding	101	76	26	30	3.75212	2.64505	0.900562	1.20925
Soltu.DM.10G020850.1	184.506	317.528	60.1718	105.431	1.60445	0.000153019	0.00247	chr10	52601941	52603409	+	1104	- && Q9FNV9.1 RecName: Full=Transcription factor MYB113; AltName: Full=Myb-related protein 113; Short=AtMYB113 && PF00249:Myb-like DNA-binding domain	Myb_DNA-binding	184	335	64	97	7.24419	12.3561	2.34929	4.14365
Soltu.DM.09G005350.1	507.392	579.134	129.745	294.554	1.35947	0.000277852	0.00406772	chr09	4845875	4847713	+	1055	- && Q9FKL2.1 RecName: Full=Transcription factor MYB36; AltName: Full=Myb-related protein 36; Short=AtMYB36 && PF00249:Myb-like DNA-binding domain	Myb_DNA-binding	506	611	138	271	20.8468	23.5827	5.30094	12.1143
Soltu.DM.08G022520.1	189.52	198.1	94.0184	60.8672	1.31956	0.00053862	0.00705961	chr08	51860785	51862185	-	972	- && Q8GWP0.1 RecName: Full=Transcription factor MYB39; AltName: Full=Myb-related protein 39; Short=AtMYB39 && PF00249:Myb-like DNA-binding domain	Myb_DNA-binding	189	209	100	56	8.45156	8.75559	4.16927	2.71708
Soltu.DM.10G019380.1	868.383	1098.55	444.707	544.544	0.992417	6.55691e-05	0.00121545	chr10	50717410	50719612	+	1364	- && Q700D9.2 RecName: Full=Putative Myb family transcription factor At1g14600 && PF00249:Myb-like DNA-binding domain	Myb_DNA-binding	866	1159	473	501	27.5959	34.5999	14.0531	17.3222
Soltu.DM.09G004490.1	1008.77	1402.81	707.958	533.675	0.957204	0.000321742	0.00459922	chr09	3914029	3916355	-	2327	- && - && PF13837:Myb/SANT-like DNA-binding domain	-	1006	1480	753	491	18.7907	25.8983	13.1137	9.95098
Soltu.DM.06G004450.1	2597.13	1565.84	917.619	1318.43	0.896951	0.00241317	0.0232443	chr06	6022949	6024343	+	1219	- && Q9LX82.1 RecName: Full=Transcription factor MYB48; AltName: Full=Myb-related protein 48; Short=AtMYB48 && PF00249:Myb-like DNA-binding domain	Myb_DNA-binding	2590	1652	976	1213	92.3501	55.1838	32.4468	46.9286
Soltu.DM.09G006830.1	602.654	690.032	297.098	433.679	0.82442	0.00299304	0.0273959	chr09	6508629	6510616	+	1210	- && Q9FKL2.1 RecName: Full=Transcription factor MYB36; AltName: Full=Myb-related protein 36; Short=AtMYB36 && PF00249:Myb-like DNA-binding domain	Myb_DNA-binding	601	728	316	399	21.5889	24.4992	10.5835	15.5514
Soltu.DM.03G027560.1	19571.7	14957	26398.5	24830.6	-0.569187	0.00633344	0.0479952	chr03	52200014	52201676	-	1364	- && Q2V9B0.1 RecName: Full=Transcription factor MYB1R1; AltName: Full=Myb-related protein R1; Short=StMYB1R-1 && PF00249:Myb-like DNA-binding domain	Myb_DNA-binding	19518	15780	28078	22845	621.959	471.084	834.215	789.874
Soltu.DM.03G000640.1	3844.55	3252.06	6122.48	4717.21	-0.611271	0.00545365	0.0431043	chr03	690029	692538	+	1378	- && Q7XBH4.2 RecName: Full=Myb-related protein Myb4; AltName: Full=OsMyb4; AltName: Full=Transcription factor RLTR1 && PF00249:Myb-like DNA-binding domain	Myb_DNA-binding	3834	3431	6512	4340	120.933	101.386	191.51	148.532
Soltu.DM.08G024350.1	2109.79	1662.52	3399.7	2860.76	-0.731051	0.000962261	0.0113305	chr08	53870028	53872471	+	1029	- && Q2V9B0.1 RecName: Full=Transcription factor MYB1R1; AltName: Full=Myb-related protein R1; Short=StMYB1R-1 && PF00249:Myb-like DNA-binding domain	Myb_DNA-binding	2104	1754	3616	2632	88.8733	69.4096	142.41	120.629
Soltu.DM.01G049090.1	497.365	390.513	713.599	763.014	-0.734057	0.00285119	0.0264023	chr01	85975641	85977036	+	351	- && Q8VWK4.1 RecName: Full=Telomere repeat-binding factor 1; Short=AtTRB1; AltName: Full=MYB transcription factor && -	-	496	412	759	702	61.4208	47.7964	87.6316	94.3215
Soltu.DM.04G034270.1	1239.4	1260.64	1975.33	2254.26	-0.758385	0.000170346	0.00270519	chr04	65784845	65786009	+	1165	- && Q9FDW1.1 RecName: Full=Transcription factor MYB44; AltName: Full=Myb-related protein 44; Short=AtMYB44; AltName: Full=Myb-related protein R1; Short=AtMYBR1 && PF00249:Myb-like DNA-binding domain	Myb_DNA-binding	1236	1330	2101	2074	46.1141	46.487	73.0847	83.9583
Soltu.DM.02G028190.1	9371.72	8004.56	16753.1	12815.8	-0.767023	0.000396924	0.00545089	chr02	40864594	40866315	-	1722	- && Q9FDW1.1 RecName: Full=Transcription factor MYB44; AltName: Full=Myb-related protein 44; Short=AtMYB44; AltName: Full=Myb-related protein R1; Short=AtMYBR1 && PF00249:Myb-like DNA-binding domain	Myb_DNA-binding	9346	8445	17819	11791	235.903	199.697	419.35	322.923
Soltu.DM.08G025560.1	374.026	281.51	801.037	451.07	-0.934848	0.00457265	0.0377931	chr08	55345310	55347878	+	1479	- && Q50EX6.1 RecName: Full=Protein ODORANT1; AltName: Full=MYB-like protein ODO1 && PF00249:Myb-like DNA-binding domain	Myb_DNA-binding	373	297	852	415	10.9618	8.177	23.3452	13.2331
Soltu.DM.11G006910.1	417.145	316.581	807.618	770.623	-1.10559	1.10201e-05	0.000265681	chr11	6574553	6586623	-	1041	- && Q8S9H7.1 RecName: Full=Transcription factor DIVARICATA && PF00190:Cupin|PF00249:Myb-like DNA-binding domain	Myb_DNA-binding	416	334	859	709	17.3694	13.0648	33.4402	32.1201
Soltu.DM.01G034130.1	1495.1	1095.71	3222.01	2487.95	-1.1404	3.42212e-06	9.34307e-05	chr01	73691845	73699360	-	1626	- && Q8H0W3.1 RecName: Full=Protein REVEILLE 6 && PF00249:Myb-like DNA-binding domain	Myb_DNA-binding	1491	1156	3427	2289	39.8564	28.9496	85.4122	66.3905
Soltu.DM.04G033180.1	3470.52	3504.19	8587.64	7242.12	-1.18249	1.12072e-09	7.21917e-08	chr04	64766384	64767922	-	1539	- && Q9FDW1.1 RecName: Full=Transcription factor MYB44; AltName: Full=Myb-related protein 44; Short=AtMYB44; AltName: Full=Myb-related protein R1; Short=AtMYBR1 && PF00249:Myb-like DNA-binding domain	Myb_DNA-binding	3461	3697	9134	6663	97.7472	97.8174	240.519	204.179
Soltu.DM.11G006790.1	112.308	103.315	282.055	218.47	-1.21626	0.00025735	0.00382442	chr11	6500660	6501821	-	300	- && Q8S9H7.1 RecName: Full=Transcription factor DIVARICATA && PF00249:Myb-like DNA-binding domain	Myb_DNA-binding	112	109	300	201	16.227	14.7949	40.5253	31.5977
Soltu.DM.02G018190.1	93.2559	64.4535	185.216	183.689	-1.2273	0.00109987	0.0126265	chr02	32617196	32621541	+	2195	- && - && PF00439:Bromodomain|PF00249:Myb-like DNA-binding domain	Bromodomain	93	68	197	169	1.84158	1.26148	3.63712	3.63106
Soltu.DM.09G027500.1	3961.87	3574.33	12563.7	9012.7	-1.51763	1.73065e-11	1.59066e-09	chr09	63464507	63466401	-	1438	- && P81391.1 RecName: Full=Myb-related protein 305 && PF00249:Myb-like DNA-binding domain	Myb_DNA-binding	3951	3771	13363	8292	119.423	106.783	376.592	271.945
Soltu.DM.09G005140.4	136.374	100.472	390.176	314.118	-1.57389	9.72753e-07	3.11356e-05	chr09	4628196	4633446	+	1581	- && Q8VZK0.1 RecName: Full=E3 ubiquitin-protein ligase MIEL1; AltName: Full=MYB30-interacting E3 ligase 1 && PF14599:Zinc-ribbon|PF13639:Ring finger domain|PF05495:CHY zinc finger	zf-CHY	136	106	415	289	3.73894	2.73011	10.6376	8.62079
Soltu.DM.12G001830.1	91.2504	128.907	501.118	226.078	-1.72446	3.56562e-05	0.000726984	chr12	1514057	1515184	-	705	- && Q9LDE1.1 RecName: Full=Transcription factor MYB108; AltName: Full=Myb-related protein 108; Short=AtMYB108; AltName: Full=Protein BOTRYTIS-SUSCEPTIBLE 1 && PF00249:Myb-like DNA-binding domain	Myb_DNA-binding	91	136	533	208	5.61039	7.85516	30.6383	13.9141
Soltu.DM.03G019030.1	403.106	275.823	1257.97	1007.57	-1.73941	1.74053e-10	1.31434e-08	chr03	43646681	43651456	+	2031	- && F4KGY6.1 RecName: Full=Protein REVEILLE 1 && PF00249:Myb-like DNA-binding domain	Myb_DNA-binding	402	291	1338	927	8.60315	5.8343	26.6976	21.5254
Soltu.DM.09G003670.1	18.0495	13.2698	60.1718	60.8672	-1.95215	0.00163076	0.0172918	chr09	3066926	3069065	+	420	- && - && PF12776:Myb/SANT-like DNA-binding domain	-	18	14	64	56	1.86279	1.35733	6.17528	6.2881
Soltu.DM.10G000080.1	4.01101	3.79138	31.0261	26.086	-2.87323	0.00321399	0.0288796	chr10	106611	107966	+	322	- && P92973.1 RecName: Full=Protein CCA1; AltName: Full=MYB-related transcription factor CCA1; AltName: Full=Protein CIRCADIAN CLOCK ASSOCIATED 1 && PF00249:Myb-like DNA-binding domain	Myb_DNA-binding	4	4	33	24	0.53994	0.505836	4.15321	3.51509
Soltu.DM.02G030600.1	64.1761	127.959	1336	998.875	-3.6011	8.81526e-27	4.54273e-24	chr02	42906039	42907148	-	932	- && Q9LX82.1 RecName: Full=Transcription factor MYB48; AltName: Full=Myb-related protein 48; Short=AtMYB48 && PF00249:Myb-like DNA-binding domain	Myb_DNA-binding	64	135	1421	919	2.98473	5.89825	61.788	46.5029
gene_id	DES_INF1	DES_INF2	DES_INF3	DES_CTR1	DES_CTR2	DES_CTR3	log2FoldChange	pvalue	padj	gene_chr	gene_start	gene_end	gene_strand	gene_length	gene_description	tf_family	DES_INF1_readcount	DES_INF2_readcount	DES_INF3_readcount	DES_CTR1_readcount	DES_CTR2_readcount	DES_CTR3_readcount	DES_INF1_fpkm	DES_INF2_fpkm	DES_INF3_fpkm	DES_CTR1_fpkm	DES_CTR2_fpkm	DES_CTR3_fpkm
Soltu.DM.06G012300.1	28.6256	7.45537	10.1453	0	0	0	6.48192	1.30826e-05	0.000345783	chr06	36313603	36314678	-	896	- && Q7XBH4.2 RecName: Full=Myb-related protein Myb4; AltName: Full=OsMyb4; AltName: Full=Transcription factor RLTR1 && PF00249:Myb-like DNA-binding domain	Myb_DNA-binding	30	7	9	0	0	0	1.34772	0.351338	0.48093	0	0	0
Soltu.DM.05G025580.1	186.067	139.522	101.453	11.325	12.2259	24.0936	3.16257	1.29625e-15	2.15898e-13	chr05	53933122	53935862	-	1207	- && Q7XBH4.2 RecName: Full=Myb-related protein Myb4; AltName: Full=OsMyb4; AltName: Full=Transcription factor RLTR1 && PF00249:Myb-like DNA-binding domain	Myb_DNA-binding	195	131	90	11	14	26	6.503	4.88089	3.57012	0.405044	0.432124	0.85705
Soltu.DM.03G033800.1	159.349	100.115	51.8537	18.5318	11.3526	11.1201	2.93599	6.26124e-10	4.29407e-08	chr03	57352475	57353880	-	1063	- && Q9LDE1.1 RecName: Full=Transcription factor MYB108; AltName: Full=Myb-related protein 108; Short=AtMYB108; AltName: Full=Protein BOTRYTIS-SUSCEPTIBLE 1 && PF00249:Myb-like DNA-binding domain	Myb_DNA-binding	167	94	46	18	13	12	6.32368	3.97676	2.07192	0.752586	0.455614	0.449146
Soltu.DM.05G023310.1	56.2971	25.5613	20.2906	6.17727	6.98621	0.926679	2.86362	7.17558e-05	0.00152725	chr05	51804398	51806557	+	1361	- && Q9LDE1.1 RecName: Full=Transcription factor MYB108; AltName: Full=Myb-related protein 108; Short=AtMYB108; AltName: Full=Protein BOTRYTIS-SUSCEPTIBLE 1 && PF00249:Myb-like DNA-binding domain	Myb_DNA-binding	59	24	18	6	8	1	1.74494	0.793027	0.633231	0.195934	0.218987	0.0292336
Soltu.DM.03G014050.1	500.949	209.815	164.579	55.5955	33.1845	42.6272	2.74114	4.71202e-12	4.53607e-10	chr03	36845579	36847000	+	1003	- && Q7XBH4.2 RecName: Full=Myb-related protein Myb4; AltName: Full=OsMyb4; AltName: Full=Transcription factor RLTR1 && PF00249:Myb-like DNA-binding domain	Myb_DNA-binding	525	197	146	54	38	46	21.069	8.83284	6.96947	2.39282	1.41146	1.82472
Soltu.DM.04G035460.1	72.5183	54.3177	42.8356	9.26591	19.2121	13.9002	1.99396	1.23358e-05	0.000329782	chr04	66771590	66772419	+	681	- && Q1A173.1 RecName: Full=Protein RADIALIS-like 6; Short=AtRL6; Short=Protein RAD-like 6; AltName: Full=Protein RADIALIS-LIKE SANT/MYB 3; Short=Protein RSM3 && PF00249:Myb-like DNA-binding domain	Myb_DNA-binding	76	51	38	9	22	15	4.49214	3.36789	2.67168	0.587371	1.20355	0.876363
Soltu.DM.09G004490.1	1547.69	895.709	929.984	408.73	351.057	397.545	1.54436	1.44321e-11	1.28336e-09	chr09	3914029	3916355	-	2327	- && - && PF13837:Myb/SANT-like DNA-binding domain	-	1622	841	825	397	402	429	28.057	16.253	16.9748	7.58248	6.43601	7.33501
Soltu.DM.07G014720.1	773.846	509.095	370.867	218.264	172.909	179.776	1.53646	8.30137e-09	4.70845e-07	chr07	44453069	44457151	-	1092	- && Q700D9.2 RecName: Full=Putative Myb family transcription factor At1g14600 && PF00249:Myb-like DNA-binding domain	Myb_DNA-binding	811	478	329	212	198	194	29.894	19.6852	14.4252	8.6284	6.75507	7.06836
Soltu.DM.08G013550.1	110.686	87.3343	78.9078	29.8568	29.6914	49.114	1.35062	8.89465e-05	0.0018445	chr08	39684223	39687607	-	980	- && Q2V9B0.1 RecName: Full=Transcription factor MYB1R1; AltName: Full=Myb-related protein R1; Short=StMYB1R-1 && PF00249:Myb-like DNA-binding domain	Myb_DNA-binding	116	82	70	29	34	53	4.76451	3.7629	3.41995	1.31519	1.29253	2.15174
Soltu.DM.12G001810.1	1048.65	1034.17	661.698	414.907	399.087	290.977	1.31332	7.31738e-09	4.2072e-07	chr12	1500386	1502552	-	1387	- && Q9LDE1.1 RecName: Full=Transcription factor MYB108; AltName: Full=Myb-related protein 108; Short=AtMYB108; AltName: Full=Protein BOTRYTIS-SUSCEPTIBLE 1 && PF00249:Myb-like DNA-binding domain	Myb_DNA-binding	1099	971	587	403	457	314	31.8939	31.4831	20.2633	12.9135	12.2752	9.00727
Soltu.DM.01G018600.1	2085.85	1558.17	995.365	1042.93	601.687	763.583	0.946834	0.000483372	0.00778514	chr01	49046064	49047841	-	1360	- && Q9LDE1.1 RecName: Full=Transcription factor MYB108; AltName: Full=Myb-related protein 108; Short=AtMYB108; AltName: Full=Protein BOTRYTIS-SUSCEPTIBLE 1 && PF00249:Myb-like DNA-binding domain	Myb_DNA-binding	2186	1463	883	1013	689	824	64.699	48.3772	31.0863	33.1045	18.8742	24.1062
Soltu.DM.02G027260.1	330.149	183.189	165.706	157.52	110.906	99.1546	0.88943	0.00427351	0.0453636	chr02	40097946	40099650	+	1381	- && Q9FKL2.1 RecName: Full=Transcription factor MYB36; AltName: Full=Myb-related protein 36; Short=AtMYB36 && PF00249:Myb-like DNA-binding domain	Myb_DNA-binding	346	172	147	153	127	107	10.0848	5.60105	5.09649	4.92396	3.42608	3.08269
Soltu.DM.04G008810.1	244.272	179.994	148.798	105.014	112.653	111.201	0.80316	0.00158302	0.0207575	chr04	9075634	9077691	-	1410	- && Q50EX6.1 RecName: Full=Protein ODORANT1; AltName: Full=MYB-like protein ODO1 && PF00249:Myb-like DNA-binding domain	Myb_DNA-binding	256	169	132	102	129	120	7.30815	5.39017	4.48232	3.21513	3.40846	3.38612
Soltu.DM.06G014570.1	833.96	757.252	596.317	421.084	395.594	505.04	0.72762	0.000140712	0.00273171	chr06	40010534	40013765	-	1286	- && Q7XBH4.2 RecName: Full=Myb-related protein Myb4; AltName: Full=OsMyb4; AltName: Full=Transcription factor RLTR1 && PF00249:Myb-like DNA-binding domain	Myb_DNA-binding	874	711	529	409	453	545	27.3563	24.8636	19.6953	14.1351	13.1233	16.8615
Soltu.DM.11G023940.1	444.652	539.982	517.41	267.682	376.382	291.904	0.680483	0.000520679	0.00826834	chr11	44108776	44116556	-	3070	- && Q9S7G7.1 RecName: Full=Myb-related protein 3R-1; AltName: Full=Plant c-MYB-like protein 1; Short=Protein PC-MYB1 && PF13921:Myb-like DNA-binding domain|PF00249:Myb-like DNA-binding domain	Myb_DNA-binding	466	507	459	260	431	315	6.1099	7.42685	7.1585	3.76402	5.23029	4.08237
Soltu.DM.11G026620.1	1784.33	2087.5	1859.97	3069.08	2307.2	2814.32	-0.514854	0.00128477	0.0175649	chr11	46606232	46608047	+	1069	- && Q9LX82.1 RecName: Full=Transcription factor MYB48; AltName: Full=Myb-related protein 48; Short=AtMYB48 && PF00249:Myb-like DNA-binding domain	Myb_DNA-binding	1870	1960	1650	2981	2642	3037	70.4126	82.4543	73.9016	123.937	92.0751	113.033
Soltu.DM.11G026620.1	1784.33	2087.5	1859.97	3069.08	2307.2	2814.32	-0.514854	0.00128477	0.0175649	chr11	46606232	46608047	+	1069	- && Q9LX82.1 RecName: Full=Transcription factor MYB48; AltName: Full=Myb-related protein 48; Short=AtMYB48 && PF00249:Myb-like DNA-binding domain	Myb_DNA-binding	1870	1960	1650	2981	2642	3037	70.4126	82.4543	73.9016	123.937	92.0751	113.033
Soltu.DM.03G024640.1	620.222	742.342	606.463	1006.9	923.053	969.306	-0.558064	0.000316313	0.00543219	chr03	49816875	49829967	+	3318	- && P54122.2 RecName: Full=Ribonuclease J; Short=RNase J && PF00753:Metallo-beta-lactamase superfamily|PF07521:RNA-metabolising metallo-beta-lactamase|PF13837:Myb/SANT-like DNA-binding domain	Lactamase_B	650	697	538	978	1057	1046	7.88539	9.44694	7.76343	13.1002	11.8682	12.5428
Soltu.DM.10G029270.1	527.666	752.992	621.117	1073.82	731.805	1152.79	-0.637528	0.00322819	0.0365606	chr10	60052337	60055793	+	1880	- && Q0WVU3.1 RecName: Full=Myb family transcription factor PHL5; AltName: Full=Protein PHR1-LIKE 5 && PF00249:Myb-like DNA-binding domain|PF14379:MYB-CC type transfactor, LHEQLE motif	Myb_DNA-binding	553	707	551	1043	838	1244	11.8401	16.9121	14.0327	24.6572	16.6063	26.3271
Soltu.DM.10G029270.1	527.666	752.992	621.117	1073.82	731.805	1152.79	-0.637528	0.00322819	0.0365606	chr10	60052337	60055793	+	1880	- && Q0WVU3.1 RecName: Full=Myb family transcription factor PHL5; AltName: Full=Protein PHR1-LIKE 5 && PF00249:Myb-like DNA-binding domain|PF14379:MYB-CC type transfactor, LHEQLE motif	Myb_DNA-binding	553	707	551	1043	838	1244	11.8401	16.9121	14.0327	24.6572	16.6063	26.3271
Soltu.DM.01G034130.1	974.226	963.873	997.62	1542.26	1558.8	1623.54	-0.686587	1.11145e-07	4.9105e-06	chr01	73691845	73699360	-	1626	- && Q8H0W3.1 RecName: Full=Protein REVEILLE 6 && PF00249:Myb-like DNA-binding domain	Myb_DNA-binding	1021	905	885	1498	1785	1752	25.275	25.0301	26.0598	40.9457	40.8983	42.87
Soltu.DM.01G034130.1	974.226	963.873	997.62	1542.26	1558.8	1623.54	-0.686587	1.11145e-07	4.9105e-06	chr01	73691845	73699360	-	1626	- && Q8H0W3.1 RecName: Full=Protein REVEILLE 6 && PF00249:Myb-like DNA-binding domain	Myb_DNA-binding	1021	905	885	1498	1785	1752	25.275	25.0301	26.0598	40.9457	40.8983	42.87
Soltu.DM.08G025560.1	174.616	181.059	167.961	289.302	275.955	321.558	-0.759737	5.95629e-05	0.00129264	chr08	55345310	55347878	+	1479	- && Q50EX6.1 RecName: Full=Protein ODORANT1; AltName: Full=MYB-like protein ODO1 && PF00249:Myb-like DNA-binding domain	Myb_DNA-binding	183	170	149	281	316	347	4.98046	5.16911	4.82354	8.44413	7.95987	9.33472
Soltu.DM.02G015850.1	73.8469	98.156	49.1328	190.537	139.178	136.781	-1.07684	0.000579062	0.00574249	chr02	30410207	30414327	+	1641	- && Q700D9.2 RecName: Full=Putative Myb family transcription factor At1g14600 && PF00249:Myb-like DNA-binding domain	Myb_DNA-binding	74	92	46	200	171	128	1.919	2.59046	1.30096	5.08844	3.69653	3.62277
Soltu.DM.03G019030.1	223.28	290.759	299.85	673.323	675.042	679.256	-1.31885	1.06483e-13	1.30681e-11	chr03	43646681	43651456	+	2031	- && F4KGY6.1 RecName: Full=Protein REVEILLE 1 && PF00249:Myb-like DNA-binding domain	Myb_DNA-binding	234	273	266	654	773	733	4.63759	6.04488	6.27075	14.3115	14.1794	14.3593
Soltu.DM.03G019030.1	223.28	290.759	299.85	673.323	675.042	679.256	-1.31885	1.06483e-13	1.30681e-11	chr03	43646681	43651456	+	2031	- && F4KGY6.1 RecName: Full=Protein REVEILLE 1 && PF00249:Myb-like DNA-binding domain	Myb_DNA-binding	234	273	266	654	773	733	4.63759	6.04488	6.27075	14.3115	14.1794	14.3593
Soltu.DM.10G020840.1	28.6256	44.7322	23.6723	181.2	144.964	167.729	-2.34628	3.77827e-14	5.11553e-12	chr10	52577700	52579313	+	1255	- && Q9FNV9.1 RecName: Full=Transcription factor MYB113; AltName: Full=Myb-related protein 113; Short=AtMYB113 && PF00249:Myb-like DNA-binding domain	Myb_DNA-binding	30	42	21	176	166	181	0.962197	1.50501	0.801167	6.23284	4.92778	5.73819
Soltu.DM.10G020840.1	28.6256	44.7322	23.6723	181.2	144.964	167.729	-2.34628	3.77827e-14	5.11553e-12	chr10	52577700	52579313	+	1255	- && Q9FNV9.1 RecName: Full=Transcription factor MYB113; AltName: Full=Myb-related protein 113; Short=AtMYB113 && PF00249:Myb-like DNA-binding domain	Myb_DNA-binding	30	42	21	176	166	181	0.962197	1.50501	0.801167	6.23284	4.92778	5.73819
Soltu.DM.02G030600.1	8.58769	10.6505	10.1453	91.6296	76.8483	23.167	-2.70686	1.91954e-06	6.27467e-05	chr02	42906039	42907148	-	932	- && Q9LX82.1 RecName: Full=Transcription factor MYB48; AltName: Full=Myb-related protein 48; Short=AtMYB48 && PF00249:Myb-like DNA-binding domain	Myb_DNA-binding	9	10	9	89	88	25	0.388699	0.482524	0.462354	4.24415	3.51766	1.06724
Soltu.DM.02G030600.1	8.58769	10.6505	10.1453	91.6296	76.8483	23.167	-2.70686	1.91954e-06	6.27467e-05	chr02	42906039	42907148	-	932	- && Q9LX82.1 RecName: Full=Transcription factor MYB48; AltName: Full=Myb-related protein 48; Short=AtMYB48 && PF00249:Myb-like DNA-binding domain	Myb_DNA-binding	9	10	9	89	88	25	0.388699	0.482524	0.462354	4.24415	3.51766	1.06724
