# Supplementary material for: Global transcriptome and targeted metabolite analyses of roots reveal different defence mechanisms against Ralstonia solanacearum infection in two resistant potato cultivars
Source: Front Plant Sci. 2023 Jan 9;13:1065419. doi: 10.3389/fpls.2022.1065419 (PMC9889091; doi:10.3389/fpls.2022.1065419)
Supplement: Supplementary file 1 [file DataSheet_1.zip › TableS2.xlsx]

## Sheet: Table S2
Table S2a. Primer pairs used for the validation of five target genes in RT-qPCR						Table S2b. Comparison (RNA-seq vs. qPCR) of the relative expression of five target genes used for validation
						CG (log2FoldChange)		CR (log2FoldChange)		DES (log2FoldChange)
Gene name	Gene ID (Soltu.DM…)	Primer	Nucleotide sequence (5'-3')	Exp. size (bp)		CG RNA-seq	CG qPCR	CR RNA-seq	CR qPCR	DES RNA-seq	DES qPCR
AGMATINE HYDROXYCINNAMOYLTRANSFERASE 1	Soltu.DM.11G024290.1	Forward	GGGCGAATAGGTGAAGATGA	188		2.33624	1.09285	3.38782	3.98363	2.62236	1.2948
		Reverse	CGTGTGACTTGGACTTGGATT
PATHOGENESIS-RELATED PROTEIN, STH-2	Soltu.DM.09G027710.1	Forward	CGACCACAATTTCCCCTACA	162		1.97967	0.966824	2.96133	3.1509	2.1694	1.58715
		Reverse	TTGGACCACCTTCAACAAAG
WOUND-INDUCED PROTEIN, WIN1	Soltu.DM.01G036460.1	Forward	ATCAACCCCAACTCCATCTG	170		3.52316	2.91431	4.53522	4.15167	4.19628	3.15161
		Reverse	CACAGAAAGCAGTCCAACCA
ABSCISIC ACID AND ENVIRONMENTAL STRESS-INDUCIBLE PROTEIN, TAS14	Soltu.DM.02G024670.1	Forward	CGGTATGGGTATGGGTACTGG	153		-1.99083	-2.43358	-2.03428	-1.08344	-1.787	-0.914502
		Reverse	CCTCCTCCTGGCATCTTCTG
L-ASCORBATE PEROXIDASE 2	Soltu.DM.09G006560.1	Forward	GGAGTAGTTGCTGTTGAAGTTACG	192		-1.30228	-1.74702	-1.29388	-0.825313	-1.02461	-0.705698
		Reverse	CAGAGTGTGACCACCAGATAAAG
