# Supplementary material for: Global transcriptome and targeted metabolite analyses of roots reveal different defence mechanisms against Ralstonia solanacearum infection in two resistant potato cultivars
Source: Front Plant Sci. 2023 Jan 9;13:1065419. doi: 10.3389/fpls.2022.1065419 (PMC9889091; doi:10.3389/fpls.2022.1065419)
Supplement: Supplementary file 1 [file DataSheet_1.zip › TableS3.xlsx]

## Sheet: Table S3
Table S3. Quantitative MRM transitions for general phenolics and plant hormone analysis by UPLC-MS/MS
									Targeted phenolics UPLC-MS/MS method details
List of components above LoQ	RT (min)	UniSpray polarity	Quant. MS/MS transition	Cone voltage (V)	Collision energy (eV)	Calibration			Preparation:	Extract 1 g fresh weight with 2x0.5 ml MeOH:Water=2:1 (v%), centrifuge, collect and combine supernatants, filter, inject
neochlorogenic acid	2.24	NEG	353 > 191	26	18	external			UPLC:	Waters Acquity I-class
esculin	2.4	POS	341 > 179	24	18	external			Column:	Waters HSS T3 column (1.8 μm, 100 mm × 2.1 mm) at 40 °C
chlorogenic acid	2.82	NEG	353 > 191.1	36	22	external			Inj. volume:	2 µl	Autosampler temperature:			10 °C
4-hydroxybenzoic acid (PHBA)	2.88	POS	137 > 77	20	18	external
4-hydroxybenzoic acid (PHBA)	2.88	NEG	137 > 93.01	20	12	external			Gradient conditions
cryptochlorogenic acid	2.91	NEG	353 > 173	34	14	external			A: Water (0.1 v% formic acid) B: Acetonitrile (0.1 v% formic acid)
vanillic acid	3.27	POS	169 > 93	18	14	external			Time (min)	Flow rate (ml/min)	A%	B%
caffeic acid	3.21	POS	181 > 145	16	16	external			0	0.4	95	5
dihydrophaseic acid	3.54	NEG	281.14 > 237.2	25	12	external			3	0.4	80	20
quercetin-3,4'-diglucoside	3.65	POS	627 > 303	18	32	external - relative to quercetin-3-O-glucuronide			4.3	0.4	80	20
vanillin	4.11	POS	153 > 93	20	16	external			9	0.4	55	45
quercetin-3-O-galactoside	4.28	POS	465 > 303	18	12	external - relative to quercetin-3-O-glucuronide			11	0.4	0	100
rutin (quercetin-Glc-Rha)	4.28	POS	611 > 303	18	22	external			13	0.4	0	100
rutin (quercetin-Glc-Rha)	4.28	NEG	609.1 > 300.1	90	38	external			13.01	0.4	95	5
syringaldehyde	4.39	POS	183 > 123	20	12	external			15	0.4	95	5
quercetin-3-O-glucuronide EXTERNAL STANDARD	4.49	POS	479 > 303	20	18	external - used for relative quantification
ferulic acid	4.57	POS	195 > 145	12	16	external			Detector 1:	PDA - 210-700 nm; 20 scans/sec
quercetin-3-O-glucoside	4.59	POS	465 > 303	18	12	external - relative to quercetin-3-O-glucuronide			Detector 2:	Xevo TQ-XS with Unispray source
scopoletin	4.59	POS	193 > 133	34	20	external			Resolution:	Unit mass (+/- 0.8 Da)
taxifolin	4.78	NEG	303 > 125	20	20	external			Impactor voltage:		2 kV
kaempferol-3-O-rutinoside	5.17	POS	595 > 449	18	20	external			Polarity:		UniSpray Positive
phaseic acid	5.23	NEG	279.12 > 139	25	12	external			Desolvation temperature:		550 °C
isorhamnetin-3-O-rutinoside	5.46	POS	625 > 317	18	20	external			Nebulizer gas:		6.5 bar N2
benzoic acid	5.49	NEG	121 > 77	22	12	external			Desolvation gas flow:		1000 L/h N2
quercetin-4'-O-glucoside	5.77	POS	465 > 303	18	12	external - relative to quercetin-3-O-glucuronide			Cone gas flow:		450 L/h N2
salicylic acid (SA)	5.84	NEG	137 > 93	20	12	external			Collision gas flow:		0.15 ml/min Argon 5.0
indole-3-acetic acid (IAA)	6.04	POS	176.1 > 130.1	25	14	external
dihydrokaempferol	6.14	NEG	287 > 259	20	14	external
phloridzin	6.26	NEG	435 > 273	32	16	external
[2H6](+)-cis,trans-abscisic acid INTERNAL STANDARD	7.17	NEG	269.1 > 159.1	20	10	external
abscisic acid (ABA)	7.19	NEG	263.1 > 153	20	10	external
naringenin	8.21	NEG	271.0 > 150.9	46	18	external
jasmonic acid (JA)	8.31	NEG	209.12 > 58.9	22	12	external
jasmonic acid-leucin conjugate	9.93	NEG	322.2 > 130.1	25	22	external
