# Supplementary material for: Global transcriptome and targeted metabolite analyses of roots reveal different defence mechanisms against Ralstonia solanacearum infection in two resistant potato cultivars
Source: Front Plant Sci. 2023 Jan 9;13:1065419. doi: 10.3389/fpls.2022.1065419 (PMC9889091; doi:10.3389/fpls.2022.1065419)
Supplement: Supplementary file 1 [file DataSheet_1.zip › TableS4.xlsx]

## Sheet: Table S4
Table S4. In vitro inoculation bioassay of four selected potato accessions
Genotypes:	'Calalo Gaspar' (CG), 'Cruza 148' (CR), BW-5, 'Monona' (MO), 'Désirée' (DES)
Rs strain:	UW551 (GFP reporter)
Evaluation:	No. of healthy plants at 15 dpi and 21 dpi (see Figure 1)
Setup:	3-4 replicate plates (4-6 plants/plate)
	Healthy/total at 15 dpi						Healthy/total at 21 dpi
Replicate/Accession	CG	CR	BW-5	MO	DES		CG	CR	BW-5	MO	DES
1	5/5	5/5	4/5	3/5	2/5		5/5	5/5	2/5	2/5	1/5
2	6/6	5/5	5/5	1/5	2/5		6/6	5/5	5/5	0/5	1/5
3	6/6	5/5	5/5	2/5	4/5		6/6	5/5	3/5	0/5	2/5
4	5/5	-	-	3/5	3/4		5/5	-	-	1/5	2/4
Total (healthy/tested)	22/22	15/15	14/15	9/20	11/19		22/22	15/15	10/15	3/20	6/19
Percentage (%)	100	100	93	45	58		100	100	67	15	32
