# Supplementary material for: Global transcriptome and targeted metabolite analyses of roots reveal different defence mechanisms against Ralstonia solanacearum infection in two resistant potato cultivars
Source: Front Plant Sci. 2023 Jan 9;13:1065419. doi: 10.3389/fpls.2022.1065419 (PMC9889091; doi:10.3389/fpls.2022.1065419)
Supplement: Supplementary file 1 [file DataSheet_1.zip › TableS5.xlsx]

## Sheet: Table S5
Table S5. CG_INF vs. CG_CTR downregulated phenylpropanoid biosynthesis genes
Downregulated genes common with the upregulated genes in CR_INF vs. CR_CTR are highlighted in light blue
gene_id	gene_description	log2FoldChange	pvalue	padj	gene_chr
Soltu.DM.02G021970.1	- && Q9SY33.1 RecName: Full=Peroxidase 7; Short=Atperox P7; AltName: Full=ATP30; Flags: Precursor && PF00141:Peroxidase	-2.55531730403	5.26642153284409e-18	1.64289781446738e-15	chr02
Soltu.DM.05G018790.1	- && A7QEU4.2 RecName: Full=Peroxidase 5; Flags: Precursor && PF00141:Peroxidase	-2.75549730291233	3.86084243557272e-17	1.02816117397075e-14	chr05
Soltu.DM.05G025900.1	- && A7QEU4.2 RecName: Full=Peroxidase 5; Flags: Precursor && PF00141:Peroxidase	-2.70745898761229	1.36468850627555e-16	3.31118921239323e-14	chr05
Soltu.DM.10G023990.1	- && Q93V93.1 RecName: Full=Peroxidase 44; Short=Atperox P44; AltName: Full=ATP35; Flags: Precursor && PF00141:Peroxidase	-2.71587923039887	2.15841836897405e-16	5.17949251904245e-14	chr10
Soltu.DM.11G006150.1	- && A7QEU4.2 RecName: Full=Peroxidase 5; Flags: Precursor && PF00141:Peroxidase	-3.09637340946504	1.50083966843542e-15	3.15133036919465e-13	chr11
Soltu.DM.01G006550.1	- && Q9FMR0.1 RecName: Full=Peroxidase 60; Short=Atperox P60; AltName: Full=ATP14a; Flags: Precursor && PF00141:Peroxidase	-2.74812649350891	2.14249736573015e-14	3.2947686602429e-12	chr01
Soltu.DM.12G020200.1	- && A7QEU4.2 RecName: Full=Peroxidase 5; Flags: Precursor && PF00141:Peroxidase	-2.77766529913653	7.71056827146186e-13	8.88933636326352e-11	chr12
Soltu.DM.10G023980.1	- && Q93V93.1 RecName: Full=Peroxidase 44; Short=Atperox P44; AltName: Full=ATP35; Flags: Precursor && PF00141:Peroxidase	-2.3041938065301	9.22921768713416e-13	1.04424055250751e-10	chr10
Soltu.DM.12G022280.1	- && Q43735.1 RecName: Full=Peroxidase 27; Short=Atperox P27; AltName: Full=ATP12a; AltName: Full=PRXR7; Flags: Precursor && PF00141:Peroxidase	-2.00890542488536	1.25485657927934e-12	1.3770001568705e-10	chr12
Soltu.DM.01G006560.1	- && Q9FMR0.1 RecName: Full=Peroxidase 60; Short=Atperox P60; AltName: Full=ATP14a; Flags: Precursor && PF00141:Peroxidase	-3.02731511520299	1.81575774635397e-12	1.88812866224437e-10	chr01
Soltu.DM.06G015710.1	- && Q9ZV04.1 RecName: Full=Peroxidase 24; Short=Atperox P24; AltName: Full=ATP47; Flags: Precursor && PF00141:Peroxidase	-2.10893369253968	3.92917046485437e-10	2.60794211066945e-08	chr06
Soltu.DM.11G006140.1	- && A7QEU4.2 RecName: Full=Peroxidase 5; Flags: Precursor && PF00141:Peroxidase	-3.02082236838457	7.26411779338752e-10	4.55823391535067e-08	chr11
Soltu.DM.11G006180.1	- && A7QEU4.2 RecName: Full=Peroxidase 5; Flags: Precursor && PF00141:Peroxidase	-2.53605727957173	9.45997400575806e-10	5.75424658394816e-08	chr11
Soltu.DM.01G022860.1	- && Q9ZV04.1 RecName: Full=Peroxidase 24; Short=Atperox P24; AltName: Full=ATP47; Flags: Precursor && PF00141:Peroxidase	-2.21917810090296	2.77151932571707e-09	1.53999153983928e-07	chr01
Soltu.DM.10G019080.1	- && A5H452.1 RecName: Full=Peroxidase 70; AltName: Full=Plasma membrane-bound peroxidase 2b; Short=pmPOX2b; Flags: Precursor && PF00141:Peroxidase	-1.93531094712959	2.33003958981121e-07	8.06767870874882e-06	chr10
Soltu.DM.07G016370.1	- && O23044.1 RecName: Full=Peroxidase 3; Short=Atperox P3; AltName: Full=ATPRC; AltName: Full=RCI3A; AltName: Full=Rare cold-inducible protein; Flags: Precursor && PF00141:Peroxidase	-2.91985855932562	2.76831849722008e-07	9.38692096642776e-06	chr07
Soltu.DM.10G018850.1	- && A7NY33.1 RecName: Full=Peroxidase 4; Flags: Precursor && PF00141:Peroxidase	-1.24940164041718	4.51665792439191e-07	1.45902750140453e-05	chr10
Soltu.DM.12G023170.1	- && Q43735.1 RecName: Full=Peroxidase 27; Short=Atperox P27; AltName: Full=ATP12a; AltName: Full=PRXR7; Flags: Precursor && PF00141:Peroxidase	-2.12100817686219	6.51350211291411e-07	1.97001863766905e-05	chr12
Soltu.DM.05G018830.1	- && O23044.1 RecName: Full=Peroxidase 3; Short=Atperox P3; AltName: Full=ATPRC; AltName: Full=RCI3A; AltName: Full=Rare cold-inducible protein; Flags: Precursor && PF00141:Peroxidase	-1.83404893948004	7.66135182178366e-07	2.2577724660228e-05	chr05
Soltu.DM.02G034250.1	- && Q9SZE7.1 RecName: Full=Peroxidase 51; Short=Atperox P51; AltName: Full=ATP37; Flags: Precursor && PF00141:Peroxidase	-0.715808357344664	8.41533967760189e-06	0.000178067609050187	chr02
Soltu.DM.02G024590.1	- && O23237.2 RecName: Full=Peroxidase 49; Short=Atperox P49; AltName: Full=ATP31; Flags: Precursor && PF00141:Peroxidase	-0.903230193411621	8.68878095384215e-06	0.000182384901305258	chr02
Soltu.DM.01G022850.1	- && Q9ZV04.1 RecName: Full=Peroxidase 24; Short=Atperox P24; AltName: Full=ATP47; Flags: Precursor && PF00141:Peroxidase	-0.986352090611572	1.18261867255331e-05	0.000236274876052576	chr01
Soltu.DM.06G031940.1	- && Q9SZB9.2 RecName: Full=Peroxidase 47; Short=Atperox P47; AltName: Full=ATP32; Flags: Precursor && PF00141:Peroxidase	-0.668985357214097	1.29220758799271e-05	0.000254444879161377	chr06
Soltu.DM.07G006700.1	- && Q96522.1 RecName: Full=Peroxidase 45; Short=Atperox P45; AltName: Full=ATP8a; Flags: Precursor && PF00141:Peroxidase	-1.92916093264521	9.21193059363766e-05	0.00128701809579824	chr07
Soltu.DM.12G023150.1	- && Q96522.1 RecName: Full=Peroxidase 45; Short=Atperox P45; AltName: Full=ATP8a; Flags: Precursor && PF00141:Peroxidase	-2.70429255159157	0.000128734445614944	0.00170374187205668	chr12
Soltu.DM.08G005350.1	- && Q43735.1 RecName: Full=Peroxidase 27; Short=Atperox P27; AltName: Full=ATP12a; AltName: Full=PRXR7; Flags: Precursor && PF00141:Peroxidase	-0.962868833887917	0.000172022629388492	0.00216037552342579	chr08
Soltu.DM.10G019000.1	- && P22195.2 RecName: Full=Cationic peroxidase 1; AltName: Full=PNPC1; Flags: Precursor && PF00141:Peroxidase	-1.23579072134971	0.000200082414644897	0.00245875052819393	chr10
Soltu.DM.11G006160.1	- && P22195.2 RecName: Full=Cationic peroxidase 1; AltName: Full=PNPC1; Flags: Precursor && PF00141:Peroxidase	-2.55928557534345	0.000215356482715199	0.00261699472067435	chr11
Soltu.DM.09G005710.1	- && A7QEU4.2 RecName: Full=Peroxidase 5; Flags: Precursor && PF00141:Peroxidase	-0.451888618152318	0.000247870030844669	0.00294330498290106	chr09
Soltu.DM.05G026870.1	- && Q96519.1 RecName: Full=Peroxidase 11; Short=Atperox P11; AltName: Full=ATP23a/ATP23b; Flags: Precursor && PF00141:Peroxidase	-0.653592846874453	0.000565922670890112	0.00564294674165633	chr05
Soltu.DM.03G011790.1	- && Q43735.1 RecName: Full=Peroxidase 27; Short=Atperox P27; AltName: Full=ATP12a; AltName: Full=PRXR7; Flags: Precursor && PF00141:Peroxidase	-0.741533750639429	0.000747910140868732	0.00703970420092694	chr03
Soltu.DM.11G006170.1	- && A5H452.1 RecName: Full=Peroxidase 70; AltName: Full=Plasma membrane-bound peroxidase 2b; Short=pmPOX2b; Flags: Precursor && PF00141:Peroxidase	-2.42930636270807	0.00101177446583274	0.00890532809769829	chr11
Soltu.DM.07G017940.1	- && A7QEU4.2 RecName: Full=Peroxidase 5; Flags: Precursor && PF00141:Peroxidase	-2.04830145933577	0.00139386886573133	0.0114342278065271	chr07
Soltu.DM.02G024600.1	- && Q9FJZ9.1 RecName: Full=Peroxidase 72; Short=Atperox P72; AltName: Full=ATP6a; AltName: Full=PRXR8; Flags: Precursor && PF00141:Peroxidase	-0.511713078175367	0.00140927389620053	0.0115346004765109	chr02
Soltu.DM.02G024610.1	- && O23237.2 RecName: Full=Peroxidase 49; Short=Atperox P49; AltName: Full=ATP31; Flags: Precursor && PF00141:Peroxidase	-0.740685969217468	0.00180028195583836	0.0140129567385257	chr02
Soltu.DM.11G026350.1	- && Q9LEH3.1 RecName: Full=Peroxidase 15; Short=Prx15; AltName: Full=Anionic peroxidase; Flags: Precursor && PF00141:Peroxidase	-0.628779502871284	0.00205585906274294	0.0154913023992815	chr11
Soltu.DM.03G021400.1	- && Q9LEH3.1 RecName: Full=Peroxidase 15; Short=Prx15; AltName: Full=Anionic peroxidase; Flags: Precursor && PF00141:Peroxidase	-0.823687784122211	0.00237582856252269	0.0174007273565243	chr03
Soltu.DM.01G040820.1	- && A7QEU4.2 RecName: Full=Peroxidase 5; Flags: Precursor && PF00141:Peroxidase	-1.36086924966416	0.00239247052766035	0.0175081698768496	chr01
Soltu.DM.02G020130.1	- && A7QEU4.2 RecName: Full=Peroxidase 5; Flags: Precursor && PF00141:Peroxidase	-0.566350144151801	0.00247567451760907	0.0179426831865347	chr02
Soltu.DM.12G023160.1	- && Q9SB81.2 RecName: Full=Peroxidase 42; Short=Atperox P42; AltName: Full=ATP1a/ATP1b; AltName: Full=PRXR1; Flags: Precursor && PF00141:Peroxidase	-2.99913374808361	0.00311867580491351	0.0215309906898186	chr12
Soltu.DM.09G006170.1	- && Q43735.1 RecName: Full=Peroxidase 27; Short=Atperox P27; AltName: Full=ATP12a; AltName: Full=PRXR7; Flags: Precursor && PF00141:Peroxidase	-1.88724578532015	0.00360165250287179	0.0241255477623347	chr09
Soltu.DM.06G030070.1	- && Q42580.1 RecName: Full=Peroxidase 21; Short=Atperox P21; AltName: Full=ATP2a/ATP2b; AltName: Full=PRXR5; Flags: Precursor && PF00141:Peroxidase	-0.852125253643766	0.00380348692683501	0.0251610857380479	chr06
Soltu.DM.01G040800.1	- && Q9SUT2.1 RecName: Full=Peroxidase 39; Short=Atperox P39; AltName: Full=ATP19a; Flags: Precursor && PF00141:Peroxidase	-1.86402014236863	0.00574490139862413	0.0346742431845647	chr01
Soltu.DM.03G004870.1	- && A7QEU4.2 RecName: Full=Peroxidase 5; Flags: Precursor && PF00141:Peroxidase	-0.74480436408391	0.00583255245545662	0.035038637680827	chr03
Soltu.DM.10G014940.1	- && P12437.2 RecName: Full=Suberization-associated anionic peroxidase; AltName: Full=POPA; Flags: Precursor && PF00141:Peroxidase	-0.511853725786553	0.00401818736382126	0.0261847679688943	chr10
Soltu.DM.07G014440.1	- && K4D9Y4.1 RecName: Full=Acylsugar acyltransferase 3; Short=Sl-ASAT3 && PF02458:Transferase family	-2.8312086563797	4.18097892892148e-18	1.34264760104203e-15	chr07
Soltu.DM.07G014460.1	- && K4D9Y4.1 RecName: Full=Acylsugar acyltransferase 3; Short=Sl-ASAT3 && PF02458:Transferase family	-2.11736318447622	1.171209733038e-09	7.00704299735638e-08	chr07
Soltu.DM.05G001940.1	- && P26600.1 RecName: Full=Phenylalanine ammonia-lyase; Short=PAL && PF00221:Aromatic amino acid lyase	-1.48459208200037	0.000291365775402937	0.00334343375589802	chr05
Soltu.DM.12G023180.1	- && P45726.1 RecName: Full=Phenylalanine ammonia-lyase && PF00221:Aromatic amino acid lyase	-2.54031485388004	0.000693309308012075	0.00664609102680407	chr12
Soltu.DM.09G025040.1	- && C7AE94.1 RecName: Full=Flavonoid 3',5'-methyltransferase; AltName: Full=Anthocyanin-O-methyltransferase; Short=VvAOMT && PF01596:O-methyltransferase	-1.49981572631131	0.00684894331982915	0.0397133232275914	chr09
Soltu.DM.11G021050.1	- && A9ZPJ7.1 RecName: Full=Agmatine coumaroyltransferase-2 && PF02458:Transferase family	-1.75088915552099	2.06822503627665e-12	2.11045935126978e-10	chr11
Soltu.DM.12G011740.1	- && Q9LV33.1 RecName: Full=Beta-glucosidase 44; Short=AtBGLU44; Flags: Precursor && PF00232:Glycosyl hydrolase family 1	-1.44181388308067	4.84902144802655e-06	0.000111461138274269	chr12
Soltu.DM.07G003850.1	- && O24146.1 RecName: Full=4-coumarate--CoA ligase 2; Short=4CL 2; AltName: Full=4-coumaroyl-CoA synthase 2 && PF00501:AMP-binding enzyme|PF13193:AMP-binding enzyme C-terminal domain	-1.16755158084129	4.91336237403107e-06	0.00011246655572507	chr07
Soltu.DM.07G025220.1	- && Q56YU0.2 RecName: Full=Aldehyde dehydrogenase family 2 member C4; AltName: Full=ALDH1a; AltName: Full=Protein REDUCED EPIDERMAL FLUORESCENCE 1 && PF00171:Aldehyde dehydrogenase family	-1.19866599791737	2.67633261908776e-05	0.000464202346330575	chr07
Soltu.DM.06G002210.1	- && Q9FIU7.2 RecName: Full=Putative beta-glucosidase 41; Short=AtBGLU41; Flags: Precursor && PF00232:Glycosyl hydrolase family 1	-2.92071557772858	3.70099004369192e-05	0.000606745642523277	chr06
Soltu.DM.10G018950.1	- && Q8W013.1 RecName: Full=Caffeic acid 3-O-methyltransferase; Short=CAOMT; Short=COMT; AltName: Full=S-adenosysl-L-methionine:caffeic acid 3-O-methyltransferase && PF08100:Dimerisation domain|PF00891:O-methyltransferase	-1.37825851243922	7.84944342248315e-05	0.00112546484580935	chr10
Soltu.DM.03G030980.1	- && O82515.1 RecName: Full=Probable mannitol dehydrogenase; AltName: Full=NAD-dependent mannitol dehydrogenase && PF02826:D-isomer specific 2-hydroxyacid dehydrogenase, NAD binding domain|PF08240:Alcohol dehydrogenase GroES-like domain	-0.799111018226948	0.000778933815635897	0.00726284275492787	chr03
Soltu.DM.10G019060.1	- && Q9S9N9.1 RecName: Full=Cinnamoyl-CoA reductase 1; Short=AtCCR1; AltName: Full=Protein IRREGULAR XYLEM 4 && PF01370:NAD dependent epimerase/dehydratase family	-1.44059292546398	0.000792054014600237	0.00735377700545297	chr10
Soltu.DM.02G019020.1	- && Q7XPK7.1 RecName: Full=Agmatine hydroxycinnamoyltransferase 1; Short=OsAHT1; AltName: Full=Agmatine hydroxycinnamoyl transferase && PF02458:Transferase family	-0.855855856181108	0.0039596516288959	0.0259348868086982	chr02
Soltu.DM.01G022840.1	- && O04899.1 RecName: Full=Caffeoyl-CoA O-methyltransferase 5; AltName: Full=Trans-caffeoyl-CoA 3-O-methyltransferase 5; Short=CCoAMT-5; Short=CCoAOMT-5 && PF01596:O-methyltransferase	-1.30748913153464	0.00433504809807705	0.0277937077618289	chr01
Soltu.DM.07G017930.1	- && C7AE94.1 RecName: Full=Flavonoid 3',5'-methyltransferase; AltName: Full=Anthocyanin-O-methyltransferase; Short=VvAOMT && PF01596:O-methyltransferase	-0.856053799167059	0.00760429368371455	0.0429971416808065	chr07
