# Supplementary material for: Global transcriptome and targeted metabolite analyses of roots reveal different defence mechanisms against Ralstonia solanacearum infection in two resistant potato cultivars
Source: Front Plant Sci. 2023 Jan 9;13:1065419. doi: 10.3389/fpls.2022.1065419 (PMC9889091; doi:10.3389/fpls.2022.1065419)
Supplement: Supplementary file 1 [file DataSheet_1.zip › TableS6.xlsx]

## Sheet: Table S6
Table S6. CR_INF vs. CR_CTR upregulated phenylpropanoid biosynthesis genes
Upregulated genes common with downregulated genes in CG_INF vs. CG_CTR are highlighted in light yellow
gene_id	gene_description	log2FoldChange	pvalue	padj	gene_chr
Soltu.DM.05G022340.1	- && Q9FLC0.1 RecName: Full=Peroxidase 52; Short=Atperox P52; AltName: Full=ATP49; Flags: Precursor && PF00141:Peroxidase	2.49972604608513	8.90752499516455e-17	1.95330651835454e-14	chr05
Soltu.DM.04G027650.1	- && Q96520.1 RecName: Full=Peroxidase 12; Short=Atperox P12; AltName: Full=ATP4a; AltName: Full=PRXR6; Flags: Precursor && PF00141:Peroxidase	1.23107995128878	8.41759512289438e-12	8.22331224020009e-10	chr04
Soltu.DM.11G026350.1	- && Q9LEH3.1 RecName: Full=Peroxidase 15; Short=Prx15; AltName: Full=Anionic peroxidase; Flags: Precursor && PF00141:Peroxidase	2.2669055768389	9.60198054633239e-12	9.24886098138082e-10	chr11
Soltu.DM.02G024590.1	- && O23237.2 RecName: Full=Peroxidase 49; Short=Atperox P49; AltName: Full=ATP31; Flags: Precursor && PF00141:Peroxidase	1.87062992094194	4.5538011393633e-09	2.53695953745123e-07	chr02
Soltu.DM.02G024600.1	- && Q9FJZ9.1 RecName: Full=Peroxidase 72; Short=Atperox P72; AltName: Full=ATP6a; AltName: Full=PRXR8; Flags: Precursor && PF00141:Peroxidase	1.67814824154862	2.31679525919471e-08	1.10291225583789e-06	chr02
Soltu.DM.02G024620.1	- && Q9FJZ9.1 RecName: Full=Peroxidase 72; Short=Atperox P72; AltName: Full=ATP6a; AltName: Full=PRXR8; Flags: Precursor && PF00141:Peroxidase	1.68058080523955	4.77711271161988e-08	2.11537876353997e-06	chr02
Soltu.DM.06G010770.1	- && A7NY33.1 RecName: Full=Peroxidase 4; Flags: Precursor && PF00141:Peroxidase	1.61734798033926	2.07869851796232e-07	8.00901169173034e-06	chr06
Soltu.DM.03G005520.1	- && Q9SZE7.1 RecName: Full=Peroxidase 51; Short=Atperox P51; AltName: Full=ATP37; Flags: Precursor && PF00141:Peroxidase	1.80008588636721	1.82035475152619e-06	5.31752695598415e-05	chr03
Soltu.DM.01G044300.1	- && Q9XIV8.1 RecName: Full=Peroxidase N1; AltName: Full=Peroxidase B2; AltName: Full=Peroxidase B3; Flags: Precursor && PF00141:Peroxidase	1.83084562443112	2.31777395745286e-06	6.57170214373806e-05	chr01
Soltu.DM.09G021720.1	- && Q93V93.1 RecName: Full=Peroxidase 44; Short=Atperox P44; AltName: Full=ATP35; Flags: Precursor && PF00141:Peroxidase	1.55779905426725	2.87080037790063e-06	7.92179493837559e-05	chr09
Soltu.DM.10G023940.1	- && Q42580.1 RecName: Full=Peroxidase 21; Short=Atperox P21; AltName: Full=ATP2a/ATP2b; AltName: Full=PRXR5; Flags: Precursor && PF00141:Peroxidase	4.29118887114361	9.76212382435963e-06	0.000238420211364366	chr10
Soltu.DM.02G024610.1	- && O23237.2 RecName: Full=Peroxidase 49; Short=Atperox P49; AltName: Full=ATP31; Flags: Precursor && PF00141:Peroxidase	1.45479704342868	3.65209095409779e-05	0.000742411743952838	chr02
Soltu.DM.05G018810.1	- && O23044.1 RecName: Full=Peroxidase 3; Short=Atperox P3; AltName: Full=ATPRC; AltName: Full=RCI3A; AltName: Full=Rare cold-inducible protein; Flags: Precursor && PF00141:Peroxidase	0.884228950250592	0.0001446245400241	0.00236411232634162	chr05
Soltu.DM.11G003510.1	- && Q9SJZ2.1 RecName: Full=Peroxidase 17; Short=Atperox P17; AltName: Full=ATP25a; Flags: Precursor && PF00141:Peroxidase	0.787215372515131	0.00033977942680343	0.00479389002375024	chr11
Soltu.DM.06G015710.1	- && Q9ZV04.1 RecName: Full=Peroxidase 24; Short=Atperox P24; AltName: Full=ATP47; Flags: Precursor && PF00141:Peroxidase	0.967778055054534	0.00199346360380746	0.0201329080182671	chr06
Soltu.DM.07G006700.1	- && Q96522.1 RecName: Full=Peroxidase 45; Short=Atperox P45; AltName: Full=ATP8a; Flags: Precursor && PF00141:Peroxidase	1.7740908431233	0.00327733050379918	0.0292955826863887	chr07
Soltu.DM.04G027660.1	- && Q96520.1 RecName: Full=Peroxidase 12; Short=Atperox P12; AltName: Full=ATP4a; AltName: Full=PRXR6; Flags: Precursor && PF00141:Peroxidase	0.810163104866475	0.00419731738897335	0.0355023813454689	chr04
Soltu.DM.10G018850.1	- && A7NY33.1 RecName: Full=Peroxidase 4; Flags: Precursor && PF00141:Peroxidase	0.840159934919984	0.0053622386486441	0.0426354070175349	chr10
Soltu.DM.03G018030.1	- && Q9FLC0.1 RecName: Full=Peroxidase 52; Short=Atperox P52; AltName: Full=ATP49; Flags: Precursor && PF00141:Peroxidase	2.07449774599292	0.00657877723162923	0.049312121845663	chr03
Soltu.DM.05G020630.1	- && P22195.2 RecName: Full=Cationic peroxidase 1; AltName: Full=PNPC1; Flags: Precursor && PF00141:Peroxidase	7.84774251612912	1.75609143669845e-06	5.16381066828318e-05	chr05
Soltu.DM.09G009900.1	- && P22195.2 RecName: Full=Cationic peroxidase 1; AltName: Full=PNPC1; Flags: Precursor && PF00141:Peroxidase	4.72676514938307	2.87209488040737e-05	0.00060410705887589	chr09
Soltu.DM.10G019000.1	- && P22195.2 RecName: Full=Cationic peroxidase 1; AltName: Full=PNPC1; Flags: Precursor && PF00141:Peroxidase	1.16837833806302	0.00148254436821258	0.0160418304787222	chr10
Soltu.DM.05G020660.1	- && P22195.2 RecName: Full=Cationic peroxidase 1; AltName: Full=PNPC1; Flags: Precursor && PF00141:Peroxidase	9.20402455670852	3.06106808171033e-09	1.78242362622302e-07	chr05
Soltu.DM.01G001850.1	- && P11965.1 RecName: Full=Lignin-forming anionic peroxidase; AltName: Full=TOPA; Flags: Precursor && PF00141:Peroxidase	2.98144185956336	5.0922887443995e-30	3.28022962150959e-27	chr01
Soltu.DM.01G001840.1	- && P11965.1 RecName: Full=Lignin-forming anionic peroxidase; AltName: Full=TOPA; Flags: Precursor && PF00141:Peroxidase	1.44754640191966	9.92955569244307e-08	4.10999862426363e-06	chr01
Soltu.DM.03G002490.1	- && P15004.1 RecName: Full=Suberization-associated anionic peroxidase 2; AltName: Full=TMP2; Flags: Precursor && PF00141:Peroxidase	1.42002399980335	1.3297884353861e-07	5.36417397624534e-06	chr03
Soltu.DM.02G019030.1	- && P15004.1 RecName: Full=Suberization-associated anionic peroxidase 2; AltName: Full=TMP2; Flags: Precursor && PF00141:Peroxidase	2.29539854445809	6.48207286440423e-30	3.92985199864601e-27	chr02
Soltu.DM.10G005900.1	- && P26600.1 RecName: Full=Phenylalanine ammonia-lyase; Short=PAL && PF00221:Aromatic amino acid lyase	0.86473970887479	5.80585031411118e-05	0.00109895309940105	chr10
Soltu.DM.05G017030.1	- && P45733.1 RecName: Full=Phenylalanine ammonia-lyase && PF00221:Aromatic amino acid lyase	1.40013373050642	0.000334999855360633	0.00474594640450084	chr05
Soltu.DM.11G024290.1	- && Q7XPK7.1 RecName: Full=Agmatine hydroxycinnamoyltransferase 1; Short=OsAHT1; AltName: Full=Agmatine hydroxycinnamoyl transferase && PF02458:Transferase family	3.38782190699065	2.70171687394097e-41	5.06277181114048e-38	chr11
Soltu.DM.11G021050.1	- && A9ZPJ7.1 RecName: Full=Agmatine coumaroyltransferase-2 && PF02458:Transferase family	1.35613174689107	4.06005870403968e-05	0.000814104961735115	chr11
Soltu.DM.02G012260.1	- && Q7XWU3.2 RecName: Full=Probable cinnamyl alcohol dehydrogenase 6; Short=OsCAD6 && PF08240:Alcohol dehydrogenase GroES-like domain|PF00107:Zinc-binding dehydrogenase	1.9186101492563	6.28249624375707e-05	0.00117728268247786	chr02
Soltu.DM.03G024570.1	- && Q84P23.2 RecName: Full=4-coumarate--CoA ligase-like 9; AltName: Full=4-coumarate--CoA ligase isoform 4; Short=At4CL4 && PF00501:AMP-binding enzyme|PF13193:AMP-binding enzyme C-terminal domain	1.11794543417551	0.000145413860069364	0.002373250908638	chr03
Soltu.DM.07G000810.1	- && Q8GSM7.1 RecName: Full=Shikimate O-hydroxycinnamoyltransferase; AltName: Full=Hydroxycinnamoyl transferase; AltName: Full=Hydroxycinnamoyl-Coenzyme A shikimate/quinate hydroxycinnamoyltransferase && PF02458:Transferase family	0.665646209242638	0.000931003094709101	0.0110482249805634	chr07
Soltu.DM.09G025040.1	- && C7AE94.1 RecName: Full=Flavonoid 3',5'-methyltransferase; AltName: Full=Anthocyanin-O-methyltransferase; Short=VvAOMT && PF01596:O-methyltransferase	1.11521617587424	0.00133250335484776	0.014759210990584	chr09
Soltu.DM.01G035860.1	- && O48922.1 RecName: Full=Cytochrome P450 98A2 && PF00067:Cytochrome P450	0.817464941390373	0.00171239334177029	0.0179209864374807	chr01
Soltu.DM.06G032860.1	- && P48522.1 RecName: Full=Trans-cinnamate 4-monooxygenase; AltName: Full=Cinnamic acid 4-hydroxylase; Short=C4H; Short=CA4H; AltName: Full=Cytochrome P450 73; AltName: Full=Cytochrome P450C4H [Catharanthus roseus] && PF00067:Cytochrome P450	0.68138236942347	0.0021062357717558	0.020933383781679	chr06
