# Supplementary material for: Global transcriptome and targeted metabolite analyses of roots reveal different defence mechanisms against Ralstonia solanacearum infection in two resistant potato cultivars
Source: Front Plant Sci. 2023 Jan 9;13:1065419. doi: 10.3389/fpls.2022.1065419 (PMC9889091; doi:10.3389/fpls.2022.1065419)
Supplement: Supplementary file 1 [file DataSheet_1.zip › TableS7.xlsx]

## Sheet: Table S7
Table S7. CG_INF vs. CG_CTR downregulated plant-pathogen interaction related genes
Downregulated genes common with the downregulated genes in CR_INF vs. CR_CTR are highlighted in light blue (bold line: >1.0 log2FoldChange)
gene_id	gene_description	log2FoldChange	pvalue	padj	gene_chr
Soltu.DM.01G045990.1	- && P04284.2 RecName: Full=Pathogenesis-related leaf protein 6; Short=P6; AltName: Full=Ethylene-induced protein P1; AltName: Full=P14; AltName: Full=P14A; AltName: Full=PR protein; Flags: Precursor && PF00188:Cysteine-rich secretory protein family	-4.05152483887584	2.92269901607728e-11	2.4737588532589e-09	chr01
Soltu.DM.01G002530.1	- && Q7XIM0.1 RecName: Full=Calcium-dependent protein kinase 17; Short=OsCDPK17; Short=OsCPK17 && PF13499:EF-hand domain pair|PF00069:Protein kinase domain	-2.58313919005926	2.99286402252379e-12	2.94392665134468e-10	chr01
Soltu.DM.06G011640.1	- && Q9T048.1 RecName: Full=Disease resistance protein At4g27190 && PF00931:NB-ARC domain	-2.28335004673975	1.48486532163949e-05	0.000284679578829163	chr06
Soltu.DM.04G003370.1	- && Q9FYK2.1 RecName: Full=Probable calcium-binding protein CML25; AltName: Full=Calmodulin-like protein 25 && PF13499:EF-hand domain pair|PF13833:EF-hand domain pair	-2.08032537246064	0.000703112506942222	0.00670181921174042	chr04
Soltu.DM.01G046040.1	- && P04284.2 RecName: Full=Pathogenesis-related leaf protein 6; Short=P6; AltName: Full=Ethylene-induced protein P1; AltName: Full=P14; AltName: Full=P14A; AltName: Full=PR protein; Flags: Precursor && PF00188:Cysteine-rich secretory protein family	-1.96437884548203	8.12831244179024e-05	0.00116087612028367	chr01
Soltu.DM.03G000410.1	- && Q9FG87.1 RecName: Full=3-ketoacyl-CoA synthase 20; Short=KCS-20; AltName: Full=Very long-chain fatty acid condensing enzyme 20; Short=VLCFA condensing enzyme 20 && PF08392:FAE1/Type III polyketide synthase-like protein|PF08541:3-Oxoacyl-[acyl-carrier	-1.83501638543086	2.86277377715263e-12	2.82870547383177e-10	chr03
Soltu.DM.08G000930.1	- && Q9T048.1 RecName: Full=Disease resistance protein At4g27190 && PF00931:NB-ARC domain	-1.79731785582039	0.00253150169415233	0.0182624388817986	chr08
Soltu.DM.04G024920.1	- && Q9LPK5.2 RecName: Full=Probable calcium-binding protein CML44; AltName: Full=Calmodulin-like protein 44 && PF00036:EF hand|PF13499:EF-hand domain pair	-1.75613015790032	9.39364660896746e-05	0.00130738725940104	chr04
Soltu.DM.06G029230.1	- && - && PF13833:EF-hand domain pair	-1.58070094499924	6.79921004284792e-07	2.04510123561529e-05	chr06
Soltu.DM.08G000910.1	- && Q9T048.1 RecName: Full=Disease resistance protein At4g27190 && PF13855:Leucine rich repeat|PF00931:NB-ARC domain	-1.5474325064142	1.34734786225543e-05	0.000262890441681639	chr08
Soltu.DM.10G005260.1	- && Q9MAM3.1 RecName: Full=3-ketoacyl-CoA synthase 1; Short=KCS-1; AltName: Full=Very long-chain fatty acid condensing enzyme 1; Short=VLCFA condensing enzyme 1 && PF08541:3-Oxoacyl-[acyl-carrier-protein (ACP)] synthase III C terminal|PF08392:FAE1/Type I	-1.53899064582147	2.74473351531836e-08	1.22570032257683e-06	chr10
Soltu.DM.05G003200.1	- && Q9XF43.1 RecName: Full=3-ketoacyl-CoA synthase 6; Short=KCS-6; AltName: Full=Cuticular protein 1; AltName: Full=Eceriferum 6; AltName: Full=Very long-chain fatty acid condensing enzyme 6; Short=VLCFA condensing enzyme 6 && PF08392:FAE1/Type III polyk	-1.46434917072096	0.000868620484265818	0.00792979327546517	chr05
Soltu.DM.11G024620.1	- && Q9SRE6.1 RecName: Full=Calcium-binding protein CML38; AltName: Full=Calmodulin-like protein 38 && PF13833:EF-hand domain pair	-1.38362980511523	3.47239671633445e-18	1.13174219544172e-15	chr11
Soltu.DM.10G005890.1	- && O04609.1 RecName: Full=WRKY transcription factor 22; AltName: Full=WRKY DNA-binding protein 22 && PF03106:WRKY DNA -binding domain	-1.23418269108574	6.11477666518807e-08	2.48194011222513e-06	chr10
Soltu.DM.07G013300.1	- && O81211.2 RecName: Full=Respiratory burst oxidase homolog protein E; AltName: Full=NADPH oxidase RBOHE; Short=AtRBOHE && PF08030:Ferric reductase NAD binding domain|PF01794:Ferric reductase like transmembrane component|PF08022:FAD-binding domain	-1.22873408891847	6.25178245090435e-10	4.00352414605274e-08	chr07
Soltu.DM.11G003490.1	- && Q39214.1 RecName: Full=Disease resistance protein RPM1; AltName: Full=Resistance to Pseudomonas syringae protein 3 && PF13855:Leucine rich repeat|PF00931:NB-ARC domain	-1.18581061065358	0.00214891871639981	0.0160485424110885	chr11
Soltu.DM.01G034200.1	- && O04609.1 RecName: Full=WRKY transcription factor 22; AltName: Full=WRKY DNA-binding protein 22 && PF03106:WRKY DNA -binding domain	-1.14978153567909	3.29731783769559e-10	2.21549321913103e-08	chr01
Soltu.DM.09G025530.1	- && Q9FG87.1 RecName: Full=3-ketoacyl-CoA synthase 20; Short=KCS-20; AltName: Full=Very long-chain fatty acid condensing enzyme 20; Short=VLCFA condensing enzyme 20 && PF08541:3-Oxoacyl-[acyl-carrier-protein (ACP)] synthase III C terminal|PF08392:FAE1/Ty	-1.0426753701575	8.5662413804264e-08	3.31081438981188e-06	chr09
Soltu.DM.06G024890.1	- && Q9M7R0.1 RecName: Full=Calcium-binding allergen Ole e 8; AltName: Full=PCA18/PCA23; AltName: Allergen=Ole e 8 && PF13499:EF-hand domain pair	-1.03098762415631	1.72136044152478e-07	6.13203066257367e-06	chr06
Soltu.DM.11G024610.1	- && Q9SRE6.1 RecName: Full=Calcium-binding protein CML38; AltName: Full=Calmodulin-like protein 38 && PF13833:EF-hand domain pair	-0.896980234230511	1.04121595962972e-07	3.93374271806818e-06	chr11
Soltu.DM.11G024600.1	- && Q9SRE6.1 RecName: Full=Calcium-binding protein CML38; AltName: Full=Calmodulin-like protein 38 && PF13833:EF-hand domain pair|PF13499:EF-hand domain pair	-0.86776676895889	2.51589021272942e-06	6.28598336102659e-05	chr11
Soltu.DM.11G024590.1	- && Q9SRE6.1 RecName: Full=Calcium-binding protein CML38; AltName: Full=Calmodulin-like protein 38 && PF13833:EF-hand domain pair	-0.819356555505021	5.24255449270115e-07	1.6401384306177e-05	chr11
Soltu.DM.02G025730.1	- && Q9XF43.1 RecName: Full=3-ketoacyl-CoA synthase 6; Short=KCS-6; AltName: Full=Cuticular protein 1; AltName: Full=Eceriferum 6; AltName: Full=Very long-chain fatty acid condensing enzyme 6; Short=VLCFA condensing enzyme 6 && PF08392:FAE1/Type III polyk	-0.796002869452108	2.0517284890065e-08	9.33408229467394e-07	chr02
Soltu.DM.02G034080.1	- && - && PF13833:EF-hand domain pair|PF13202:EF hand	-0.78731646896349	0.000302431164866236	0.0034468629160668	chr02
Soltu.DM.03G023440.1	- && P51819.1 RecName: Full=Heat shock protein 83 && PF00183:Hsp90 protein|PF02518:Histidine kinase-, DNA gyrase B-, and HSP90-like ATPase	-0.736137187381979	9.1224437842821e-06	0.000189180251583446	chr03
Soltu.DM.07G015990.1	- && Q6VWJ6.1 RecName: Full=WRKY transcription factor SUSIBA2; AltName: Full=Sugar signaling in barley 2; AltName: Full=WRKY transcription factor 46 && PF03106:WRKY DNA -binding domain	-0.717524063192032	9.20179975288212e-06	0.00019064487780236	chr07
Soltu.DM.03G033180.1	- && Q9M7R0.1 RecName: Full=Calcium-binding allergen Ole e 8; AltName: Full=PCA18/PCA23; AltName: Allergen=Ole e 8 && PF13499:EF-hand domain pair|PF13833:EF-hand domain pair	-0.640135683980841	2.2582297673426e-07	7.87379040440347e-06	chr03
Soltu.DM.02G026800.1	- && - && PF13499:EF-hand domain pair	-0.614317829191947	0.00712022255598234	0.0408426532195112	chr02
Soltu.DM.04G024930.1	- && Q9LPK5.2 RecName: Full=Probable calcium-binding protein CML44; AltName: Full=Calmodulin-like protein 44 && PF13499:EF-hand domain pair	-0.581155142484577	0.00409707661018079	0.0266273398620589	chr04
Soltu.DM.10G026210.1	- && P04464.3 RecName: Full=Calmodulin; Short=CaM && PF13499:EF-hand domain pair	-0.57680956860659	0.000628176937443521	0.00615134519414985	chr10
Soltu.DM.06G018840.1	- && Q6IEQ7.1 RecName: Full=WRKY transcription factor WRKY24; Short=OsWRKY24 && PF03106:WRKY DNA -binding domain	-0.567505105174585	0.00668614943314197	0.0390180238299094	chr06
Soltu.DM.02G007250.1	- && Q0DJV6.1 RecName: Full=Probable calcium-binding protein CML18; AltName: Full=Calmodulin-like protein 18 && PF13499:EF-hand domain pair	-0.522949371308219	0.00359725869428871	0.0241035096984297	chr02
Soltu.DM.02G013420.1	- && Q39214.1 RecName: Full=Disease resistance protein RPM1; AltName: Full=Resistance to Pseudomonas syringae protein 3 && PF00931:NB-ARC domain	-0.522684103122758	0.000392520282204717	0.00423282242098983	chr02
Soltu.DM.03G025720.1	- && Q40450.2 RecName: Full=Elongation factor TuA, chloroplastic; Short=EF-TuA; Flags: Precursor >P68158.1 RecName: Full=Elongation factor Tu, chloroplastic; Short=EF-Tu; Flags: Precursor && PF03144:Elongation factor Tu domain 2|PF00009:Elongation factor	-0.48618015044291	0.00898999430757655	0.0492077189902443	chr03
Soltu.DM.10G018290.1	- && Q09011.1 RecName: Full=Calcium-binding protein CAST && PF13499:EF-hand domain pair	-0.453523177485056	0.000750927260941903	0.0070612844459567	chr10
Soltu.DM.01G004570.1	- && Q42438.1 RecName: Full=Calcium-dependent protein kinase 8; AltName: Full=Calcium-dependent protein kinase isoform CDPK19; Short=AtCDPK19 && PF00069:Protein kinase domain|PF13499:EF-hand domain pair	-0.423415569478838	0.00742781392880498	0.0422398887404464	chr01
Soltu.DM.06G013460.1	- && P51819.1 RecName: Full=Heat shock protein 83 && PF02518:Histidine kinase-, DNA gyrase B-, and HSP90-like ATPase|PF00183:Hsp90 protein	-0.407153674361765	0.00661264618679122	0.0387132318447613	chr06
