# Supplementary material for: Global transcriptome and targeted metabolite analyses of roots reveal different defence mechanisms against Ralstonia solanacearum infection in two resistant potato cultivars
Source: Front Plant Sci. 2023 Jan 9;13:1065419. doi: 10.3389/fpls.2022.1065419 (PMC9889091; doi:10.3389/fpls.2022.1065419)
Supplement: Supplementary file 1 [file DataSheet_1.zip › TableS8.xlsx]

## Sheet: Table S8
Table S8. CR_INF vs. CR_CTR downregulated plant-pathogen interaction related genes
Downregulated genes common with the downregulated genes in CG_INF vs. CG_CTR are highlighted in light blue (bold line: >1.0 log2FoldChange)
gene_id	gene_description	log2FoldChange	pvalue	padj	gene_chr
Soltu.DM.03G023440.1	- && P51819.1 RecName: Full=Heat shock protein 83 && PF00183:Hsp90 protein|PF02518:Histidine kinase-, DNA gyrase B-, and HSP90-like ATPase	-2.05464466300049	1.03441192589189e-13	1.46043376906915e-11	chr03
Soltu.DM.06G013460.1	- && P51819.1 RecName: Full=Heat shock protein 83 && PF02518:Histidine kinase-, DNA gyrase B-, and HSP90-like ATPase|PF00183:Hsp90 protein	-2.04205817725547	2.13267611702894e-20	6.6607352727754e-18	chr06
Soltu.DM.06G006550.1	- && P51819.1 RecName: Full=Heat shock protein 83 && PF00183:Hsp90 protein	-1.89081345684375	8.45966652191584e-13	1.01383201172239e-10	chr06
Soltu.DM.03G001360.1	- && C0LGP4.1 RecName: Full=Probable LRR receptor-like serine/threonine-protein kinase At3g47570; Flags: Precursor && PF13855:Leucine rich repeat|PF00069:Protein kinase domain|PF08263:Leucine rich repeat N-terminal domain	-1.71665564605827	2.45752993644774e-08	1.15920056247134e-06	chr03
Soltu.DM.03G032210.1	- && Q2HXL0.2 RecName: Full=Respiratory burst oxidase homolog protein C; AltName: Full=NADPH oxidase RBOHC; AltName: Full=StRBOHC && PF08022:FAD-binding domain|PF08030:Ferric reductase NAD binding domain|PF01794:Ferric reductase like transmembrane compone	-1.58276468202427	1.74072154546685e-10	1.31434041086843e-08	chr03
Soltu.DM.10G005890.1	- && O04609.1 RecName: Full=WRKY transcription factor 22; AltName: Full=WRKY DNA-binding protein 22 && PF03106:WRKY DNA -binding domain	-1.36299155818781	1.22668242642622e-06	3.80234659487574e-05	chr10
Soltu.DM.02G031190.1	- && O65718.1 RecName: Full=Cyclic nucleotide-gated ion channel 2; Short=AtCNGC2; AltName: Full=Cyclic nucleotide- and calmodulin-regulated ion channel 2; AltName: Full=Protein DEFENSE NO DEATH 1 && PF00520:Ion transport protein	-1.28928206645657	1.7105082725874e-07	6.72608645706296e-06	chr02
Soltu.DM.02G026800.1	- && - && PF13499:EF-hand domain pair	-1.25006099384963	7.90406852371225e-11	6.54323552125625e-09	chr02
Soltu.DM.01G034880.1	- && Q9LD40.2 RecName: Full=Putative cyclic nucleotide-gated ion channel 13; AltName: Full=Cyclic nucleotide- and calmodulin-regulated ion channel 13 && PF00520:Ion transport protein	-1.13851863433278	0.000946807061845687	0.011216398830934	chr01
Soltu.DM.02G034080.1	- && - && PF13833:EF-hand domain pair|PF13202:EF hand	-1.0661062616341	0.000298999185064263	0.00431299524263796	chr02
Soltu.DM.06G018840.1	- && Q6IEQ7.1 RecName: Full=WRKY transcription factor WRKY24; Short=OsWRKY24 && PF03106:WRKY DNA -binding domain	-1.06128148826501	1.9477091352187e-05	0.000430773909916985	chr06
Soltu.DM.01G034200.1	- && O04609.1 RecName: Full=WRKY transcription factor 22; AltName: Full=WRKY DNA-binding protein 22 && PF03106:WRKY DNA -binding domain	-1.06123314011105	1.59738383697407e-05	0.000362231826529665	chr01
Soltu.DM.03G033180.1	- && Q9M7R0.1 RecName: Full=Calcium-binding allergen Ole e 8; AltName: Full=PCA18/PCA23; AltName: Allergen=Ole e 8 && PF13499:EF-hand domain pair|PF13833:EF-hand domain pair	-1.01988637923225	1.17828213929772e-05	0.000281110297885924	chr03
Soltu.DM.03G000410.1	- && Q9FG87.1 RecName: Full=3-ketoacyl-CoA synthase 20; Short=KCS-20; AltName: Full=Very long-chain fatty acid condensing enzyme 20; Short=VLCFA condensing enzyme 20 && PF08392:FAE1/Type III polyketide synthase-like protein|PF08541:3-Oxoacyl-[acyl-carrier	-0.954214787627199	0.00447255644101621	0.0372195421552956	chr03
Soltu.DM.11G024620.1	- && Q9SRE6.1 RecName: Full=Calcium-binding protein CML38; AltName: Full=Calmodulin-like protein 38 && PF13833:EF-hand domain pair	-0.938192130753854	0.000703035712490602	0.00877220044889151	chr11
Soltu.DM.09G009490.1	- && Q6IEQ7.1 RecName: Full=WRKY transcription factor WRKY24; Short=OsWRKY24 && PF03106:WRKY DNA -binding domain	-0.870067883622699	0.00316790359375837	0.0285901912338622	chr09
Soltu.DM.09G025530.1	- && Q9FG87.1 RecName: Full=3-ketoacyl-CoA synthase 20; Short=KCS-20; AltName: Full=Very long-chain fatty acid condensing enzyme 20; Short=VLCFA condensing enzyme 20 && PF08541:3-Oxoacyl-[acyl-carrier-protein (ACP)] synthase III C terminal|PF08392:FAE1/Ty	-0.855848898735812	0.000379863303352191	0.005251591061032	chr09
Soltu.DM.06G029230.1	- && - && PF13833:EF-hand domain pair	-0.833106418340193	1.27350370086796e-05	0.000300008363268473	chr06
Soltu.DM.02G007250.1	- && Q0DJV6.1 RecName: Full=Probable calcium-binding protein CML18; AltName: Full=Calmodulin-like protein 18 && PF13499:EF-hand domain pair	-0.81905265423339	0.000160091645487765	0.00257006938351971	chr02
Soltu.DM.12G022330.1	- && Q94AS9.2 RecName: Full=Cyclic nucleotide-gated ion channel 4; Short=AtCNGC4; AltName: Full=Cyclic nucleotide- and calmodulin-regulated ion channel 4; Short=AtHLM1 && PF00520:Ion transport protein	-0.789780289861853	0.000181587361443786	0.00285076944511863	chr12
Soltu.DM.10G026210.1	- && P04464.3 RecName: Full=Calmodulin; Short=CaM && PF13499:EF-hand domain pair	-0.78382368972647	0.00106813666285193	0.0123485704045803	chr10
Soltu.DM.10G025620.1	- && Q852N6.1 RecName: Full=Calcium-dependent protein kinase 11; Short=OsCDPK11; Short=OsCPK11 && PF00069:Protein kinase domain|PF06886:Targeting protein for Xklp2 (TPX2)|PF13499:EF-hand domain pair	-0.776666043263959	0.000603317026791039	0.00774357028221899	chr10
Soltu.DM.10G001010.1	- && P36181.1 RecName: Full=Heat shock cognate protein 80 && PF00183:Hsp90 protein|PF02518:Histidine kinase-, DNA gyrase B-, and HSP90-like ATPase	-0.704397958764016	0.00035179538605916	0.00493975360547511	chr10
Soltu.DM.10G018290.1	- && Q09011.1 RecName: Full=Calcium-binding protein CAST && PF13499:EF-hand domain pair	-0.662524140790962	0.00128992633644982	0.014380341575576	chr10
Soltu.DM.03G019390.1	- && P27161.2 RecName: Full=Calmodulin; Short=CaM && PF13499:EF-hand domain pair	-0.637744828330702	0.000791589352149145	0.00970096986673622	chr03
