# Supplementary material for: Global transcriptome and targeted metabolite analyses of roots reveal different defence mechanisms against Ralstonia solanacearum infection in two resistant potato cultivars
Source: Front Plant Sci. 2023 Jan 9;13:1065419. doi: 10.3389/fpls.2022.1065419 (PMC9889091; doi:10.3389/fpls.2022.1065419)
Supplement: Supplementary file 1 [file DataSheet_1.zip › TableS9.xlsx]

## Sheet: Table S9
Table S9. Targeted metabolite analysis of potato root samples
Plant species:	Solanum stenotomum and S. tuberosum
Samples:	CR, 'Cruza 148'; CG, 'Calalo Gaspar'; DES, 'Désirée', CTR, non-infected control; INF, infected; 1-4 biological replicates
Organ/tissue:	Root
Analytical tool:	UPLC-MS/MS
Abbreviation:	a, acid
Remark:	data are presented in ng/g FW
Sample	indole-3-acetic-a.	benzoic a.	salicylic a.	para-hydroxybenzoic a.	jasmonic a.	abscisic a.	phaseic a.	dihydrophaseic a.	naringenin	taxifolin	dihydrokaempferol	chlorogenic a.	rutin	jasmonic a.-leucin conjugate	vanillin	vanillic a.	caffeic a.	syringaldehyde	scopoletin	ferulic a.	esculin	quercetin-3-O-glucoside	quercetin-4'-O-glucoside	quercetin-3-O-galactoside	kaempferol-3-O-rutinoside	isorhamnetin-3-O-rutinoside	quercetin-3,4'-diglucoside	neochlorogenic a.	cryptochlorogenic a.	phloridzin
CR_CTR1	14.3	219	24.5	66	<LOQ	8.87	0.193	2.69	0.328	12.3	6.38	854	0.858	<LOQ	173.658	268.363	103.649	12.0449	0.98	236.667	1.83207	<LOQ	<LOQ	1.48959	11.7988	3.2213	10.9181	127	612	<LOQ
CR_CTR2	12.4	181	21.3	68.4	<LOQ	8.6	0.166	2.02	0.216	8.49	3.74	1100	0.909	<LOQ	182.173	115.115	62.1357	9.88403	0.0503	203.573	1.99095	0.182698	<LOQ	0.898294	43.7336	28.2	43.9344	1295.67	410	<LOQ
CR_CTR3	6.36	137	20.1	48.2	<LOQ	9.13	0.216	2.54	0.36	43.2	7.77	4060	8.43	<LOQ	105.478	199.869	700.764	6.14512	1.77	162.561	4.30678	0.330149	<LOQ	8.22315	78.6553	13.974	58.5434	2040	5980	<LOQ
CR_CTR4	6.53	143	21.2	48.5	<LOQ	9.31	0.257	4.02	0.657	47	11.1	2900	6.09	<LOQ	105.415	207.28	607.231	9.0201	1.29	159.422	3.71536	<LOQ	<LOQ	4.7045	40.7466	11.0098	33.1234	1720	4650	<LOQ
CR_INF1	11.5	158	57.7	54.4	<LOQ	6.64	0.149	0.786	0.165	12	3.94	4280	2.2	<LOQ	195.758	152.221	385.1	38.0239	2.09	224.397	4.7168	<LOQ	<LOQ	3.26469	22.0625	6.33987	24.5788	1740	4350	<LOQ
CR_INF2	7.46	229	35	83.2	<LOQ	9.64	0.214	1.69	0.537	24.1	12.7	2700	4.71	<LOQ	234.364	391.855	452.569	12.1052	7.67	458.813	6.24619	0.636227	<LOQ	5.46047	44.1692	9.83088	36.9036	763	3030	<LOQ
CR_INF3	11.2	111	32.9	60	<LOQ	6.03	0.182	1.4	0.331	28.6	10.2	4920	8.97	<LOQ	141.745	120.588	438.723	9.51412	6.47	180.788	3.306	0.611947	<LOQ	6.46341	48.6449	14.2926	46.7976	2210	3730	<LOQ
CR_INF4	9.73	191	24	56.2	<LOQ	8.47	0.163	1.29	0.0742	3.74	2.44	3000	1.56	<LOQ	297.526	188.227	330.723	18.7718	3.32	279.683	5.94312	<LOQ	<LOQ	2.4033	27.2614	4.62814	16.7033	419	1860	<LOQ
CG_CTR1	4.59	877	42.1	95.1	<LOQ	4.72	0.258	2.76	0.151	12.1	4.05	2790	23.5	<LOQ	667.455	771.553	249.932	62.8713	1.21	692.382	1.38394	12.0486	<LOQ	14.4197	38.7829	15.4356	40.1294	90.2	1290	<LOQ
CG_CTR2	4.54	729	33	81.3	<LOQ	4.14	0.323	2.23	0.425	25.6	14.1	3770	15.4	<LOQ	583.153	529.518	204.64	40.4215	0.688	491.813	2.59597	18.6579	<LOQ	9.65312	162.397	23.9054	47.1619	84.3	1140	<LOQ
CG_CTR3	4.67	709	29.2	82.5	<LOQ	4.07	0.304	2.83	0.107	54	27.9	4500	15.4	<LOQ	632.986	447.447	378.445	67.025	0.131	552.549	1.09019	30.2072	<LOQ	8.60466	127.498	27.1419	60.1815	145	1890	<LOQ
CG_CTR4	4.05	520	24	46.7	<LOQ	3.54	0.272	2.24	0.0747	18.2	5.73	6880	18.1	<LOQ	706.472	301.636	225.979	71.4649	0.133	264.484	4.57197	68.5838	<LOQ	64.4377	383.136	78.1539	189.979	257	3790	<LOQ
CG_INF1	5.66	419	39.5	69	<LOQ	4.05	0.281	0.87	0.052	14.5	2.55	6460	97.3	<LOQ	546.054	391.839	435.863	84.8565	1.34	343.379	10.2597	40.5098	<LOQ	70.8678	196.155	85.2698	108.625	670	4740	<LOQ
CG_INF2	5.44	284	76.7	48.8	<LOQ	4.33	0.344	0.723	0.1	20.7	2.98	9920	293	<LOQ	393.548	157.577	413.253	58.7586	0.984	117.3	7.28984	52.9607	<LOQ	190.994	299.951	116.478	239.055	1050	7320	<LOQ
CG_INF3	5.41	584	52.8	95.4	<LOQ	4.11	0.442	1.76	0.34	88.8	4.58333	7840	289	<LOQ	911.675	856.794	781.264	162.698	2.96	866.397	5.94867	246.482	<LOQ	356.376	1694.23	413.811	915.054	912	8100	<LOQ
CG_INF4	5.31	548	94	52.8	<LOQ	4.13	0.407	1.54	0.105	49.1	8.22	12700	411	<LOQ	433.249	396.277	1335.21	95.5246	1.45	147.128	5.83779	115.371	<LOQ	286.944	1297.22	158.329	375.775	2120	15200	<LOQ
DES_CTR1	4.59	219	40.4	54.7	0.495	5.53	0.415	5.41	0.197	206	230	1060	17	<LOQ	111.866	384.885	231.277	7.00544	22.8	224.418	5.16585	6.22946	<LOQ	9.57442	175.627	22.1752	30.1045	34	89.9	<LOQ
DES_CTR2	4.42	450	50.4	43.9	0.663	7.47	0.413	4.63	0.398	428	662	718	6.25	<LOQ	160.798	1142.94	249.802	12.127	42.9	416.563	8.69186	5.31447	<LOQ	8.83089	214.004	16.164	29.8517	15.2	89.2	<LOQ
DES_CTR3	4.77	321	45.8	62.9	0.379	5.41	0.32	4.2	0.327	398	902	266	8.4	<LOQ	105.968	638.505	198.81	7.73567	13.4	314.005	3.05105	2.61114	<LOQ	5.75311	280.911	19.5988	21.9146	9.72	21.4	<LOQ
DES_CTR4	2.87	330	38.5	39.3	0.571	3.42	0.282	3.33	0.343	303	562	298	6.17	<LOQ	93.281	799.02	147.663	5.09653	12.1	498.448	5.60003	2.51749	<LOQ	5.87231	110.41	15.1802	25.3878	0.833	31.9	<LOQ
DES_INF1	7.78	274	166	52.4	1.34	5.08	1.03	7.84	1.23	481	445	4410	130	<LOQ	144.702	298.629	404.785	14.521	8.15	176.926	8.69973	13.8563	<LOQ	64.598	448.608	57.6579	89.0855	165	758	<LOQ
DES_INF2	5.54	237	132	30.3	1.84	6.76	2.28	13.8	0.41	366	280	4340	102	<LOQ	169.067	249.11	405.901	19.033	8.73	142.518	6.72691	11.4134	<LOQ	49.5446	563.013	59.4882	54.3541	87.9	346	<LOQ
DES_INF3	4.6	260	113	34.2	0.401	6.91	0.97	8.19	0.781	768	804	2510	73	<LOQ	136.045	332.105	722.643	12.9995	19	307.504	8.13504	25.0785	<LOQ	61.1684	1803.45	139.954	154.158	143	387	<LOQ
DES_INF4	5.64	292	124	42.8	1.19	8.77	1.03	10.8	1.03	618	1060	1090	103	<LOQ	174.534	475.597	408.327	18.5358	11.1	234.293	5.09792	15.1694	<LOQ	37.8365	1362.65	63.9407	85.4123	29	93.5	<LOQ
